# Supplementary material for: Improving transcriptome construction in non-model organisms: integrating manual and automated gene definition in Emiliania huxleyi
Source: BMC Genomics. 2014 Feb 22;15:148. doi: 10.1186/1471-2164-15-148 (PMC4028052; doi:10.1186/1471-2164-15-148)
Supplement: Additional file 2 — Contains statistics of transcripts defined by the various steps. [file 1471-2164-15-148-S2.xlsx]

## Sheet: # potential transcripts
Number of Fragments per stage of transcriptome building
	Number of fragments (program)	Improvement (program)	Clustering (program)	Total fragments for assembly
Three basic arms
De novo	108447 (CLC Assembly Cell)		100802 (Cap3)	100802
Genome based	90921 (Tuxedo Suite)	10940 (Partek)		101861
ESTs	129641 (NCBI - sequence source)		16882 (TGICL)	16882
				219545	Total fragments
Number of potetial transcripts per assembly
	Number of fragments > 300	CD-HIT-EST	SPLIT	Integration of both:
Assembly (219545 fragments)
TGICL	36072	36014	35454	30482
CAP3	82414	81934	79408	44610
				75092	Total transcripts
Properties of Transcripts and Peptides for each step
	Median transcript length (bp)	Median ORF length (amino acids)	ORF % of transcript length
Assembly Step
CLC Assembly Cell	303	98	99
Tuxedo Suite	851	226	89
Partek	624	170	89
ESTs	892	259	89
Assembly TGICL	1242	296	77
Assembly Cap3	907	237	85
Final transcript collection	925	241	86

## Sheet: De novo -clc
		ORF	Frequency			Length	Frequency
	0.1	0.1	519		1000	1000	98221
	0.2	0.2	30		2000	2000	3225
	0.3	0.3	118		3000	3000	184
	0.4	0.4	318		4000	4000	15
	0.5	0.5	853		5000	More	11
	0.6	0.6	2317
	0.7	0.7	3768
	0.8	0.8	5245
	0.9	0.9	6407
	1	1	80367
		More	1714

## Sheet: Genome based - Tuxedo
	ORF	Frequency			Length	Frequency
0.1	0.1	3		1000	1000	52379
0.2	0.2	104		2000	2000	25164
0.3	0.3	902		3000	3000	8465
0.4	0.4	3100		4000	4000	3042
0.5	0.5	5780		5000	5000	1021
0.6	0.6	7921		6000	6000	479
0.7	0.7	8736		7000	7000	177
0.8	0.8	9669		8000	8000	89
0.9	0.9	10291		9000	9000	43
1	1	44416		10000	10000	16
	More	0		11000	11000	15
				12000	12000	8
				13000	13000	4
				14000	14000	9
				15000	15000	2
					More	9

## Sheet: Genome based - Partek
		ORF	Frequency			Length	Frequency
	0.1	0.1	3		1000	1000	8122
	0.2	0.2	35		2000	2000	2250
	0.3	0.3	75		3000	3000	408
	0.4	0.4	274		4000	4000	113
	0.5	0.5	607		5000	5000	33
	0.6	0.6	901		6000	6000	6
	0.7	0.7	1198			More	8
	0.8	0.8	1255
	0.9	0.9	1221
	1	1	5371
		More	0

## Sheet: ESTs
		ORF	Frequency			Length	Frequency
	0.1	0.1	0		1000	1000	10323
	0.2	0.2	0		2000	2000	6018
	0.3	0.3	8		3000	3000	457
	0.4	0.4	49		4000	4000	63
	0.5	0.5	233		5000	5000	17
	0.6	0.6	777		6000	6000	4
	0.7	0.7	1441			More	0
	0.8	0.8	2684
	0.9	0.9	3785
	1	1	7905
		More	0

## Sheet: Assembly - TGICL
	Bin	Frequency			Bin	Frequency
0.1	0.1	5		1000	1000	13708
0.2	0.2	85		2000	2000	13384
0.3	0.3	680		3000	3000	5179
0.4	0.4	2008		4000	4000	2101
0.5	0.5	3400		5000	5000	889
0.6	0.6	4095		6000	6000	383
0.7	0.7	4454		7000	7000	161
0.8	0.8	4858		8000	8000	99
0.9	0.9	4892		9000	9000	46
1	1	11537		10000	10000	21
	More	0		11000	11000	10
				12000	12000	8
				13000	13000	5
				14000	14000	4
				15000	15000	7
					More	9

## Sheet: Assembly - CAP3
	Bin	Frequency			Bin	Frequency
0.1	0.1	6		1000	1000	45044
0.2	0.2	124		2000	2000	23786
0.3	0.3	1013		3000	3000	8058
0.4	0.4	3197		4000	4000	3058
0.5	0.5	5631		5000	5000	1214
0.6	0.6	7620		6000	6000	518
0.7	0.7	8669		7000	7000	216
0.8	0.8	9824		8000	8000	101
0.9	0.9	10315		9000	9000	58
1	1	35729		10000	10000	26
	More	0		11000	11000	13
				12000	12000	12
				13000	13000	5
				14000	14000	7
				15000	15000	3
					More	9
