# Supplementary material for: Improving transcriptome construction in non-model organisms: integrating manual and automated gene definition in Emiliania huxleyi
Source: BMC Genomics. 2014 Feb 22;15:148. doi: 10.1186/1471-2164-15-148 (PMC4028052; doi:10.1186/1471-2164-15-148)
Supplement: Additional file 4 — Contains the sequences of the “gold standard” genes. [file 1471-2164-15-148-S4.txt]

>1
CGACTTCAAGGAGGGGCGAGCGACGGTGAGCGCCGAACAGGCTTGCATCCAGGGGTCCTCCTTCTCTATTGCACCGCGATGTGGCCGTATTACATCGCCATCGCCTCCGTCTTCGCCGCAGCCCTCTTCATGCGCATGGAGGCGCAGCAGCGCGGCGGCGCGGCCAAGGAGGCGGCGGCGGCTCGAAAGACAACGGCTGCCGCGCCGCCCAAGGAGGAGGTGGATGAGGCGGAGCCGAGCGCGCTCATCAAGGCGCACGCGCTGAGCGGGTACGCCTACCTCATCGCCCGCGGCAAGGTCCTCGACCTCGTCGAGAAGCTCGTCGCCTTCCTCTTCTTTTGGCGACGCGCGGCCAGCGCCGCCCGCGGCAACACGCCCTCGGGCCAGCGGGTGGGACCGCCGATCTGGACGGGGTGGCAGATATTTTACACGAAGCGGTTGTACCAGCGCATCGTCGACTGCTGGAACCGGCCCATCGCGGGTATGGCCTCCTCTTCGATTGACGTGTGCGATCGCGCGCGCGACGGCAACGGCGATGCGGCCCCGCTGGAGATGACGGGGAGCACGACGCGCTGCCTCAACCTTGGCTCGTACAACTATCTCGGCTTTGGCGGGTGGGAGGAGTGTGTCTCCCCCATGGTTGTCGCTACCTTGCACGAGCACGGCGTCTCTGCCTGCGCCGCGAGGATGGAATGCGGGGACACGCCCGTGCACCACGCTCTCGAGAAGACGGTCGCAGAGTACCTCGACAAGGAGGCGGCCCTTGTGGTGGGGATGGGCTTCGCAACCAACTCGACGCTCATTCCGGTCCTCGTCGACGTCAACGGCAACGGCAAAGGGGTGCTCGTCATCTCGGACACGCTCAACCACGCATCCATCGTCGAGGGTGTGCGGGGCTCGGGCGCGCGCGTGCAACCGTTCGTGCACAACGACATGCACCAGCTCGAGGCGATCCTGGCGCGCGCGACTGAGCAGGGGCAGCCCGACGGCACGCCGTGGCGCAAGATCATCATCATCGTCGAGGGCATCTACTCGATGGAGGGGCAGTTCTGCCGCCTGCGCGAGGTGGTCGCGCTCAAGAAGAAGTACCGCGCGTACCTCTACCTCGACGAGGCGCACTCGGTCGGCGCCGTCGGCCCGCGCGGCCGGGGCGTGACGGACCACCTCGGCGTCCCGACCGCTGACGTTGACATGATGATGGGCACTTTCACCAAGTCGTTTGGCTCGGTGGGTGGCTACATAGCCGGCTCGCGCGACATGGTCGAGGCGCTGCGCCGCCACTCGGCTGGCTCGCTGTACGCGCCCGCCATGTCGCCGCCGGCTGTCCAGCAGGCCCTCTCTGCGCTGCGCGTCATCATGGGCTCCGACCCGTCCACGGGCGACCTCGGGCAGCGCAAGATCAACCAGCTGCGCGAGAACTCGAACATGTTCCGCAAGGGGCTCCTGGCGATGGGGTGCCGCGTGCTCGGCGACCTCGACTCGCCCATCACGCCCATCATGCTCTACCACCCCGAGAAGATCTCGGGCTTCTCGCGCAACTGCCTCAAGCGCGCGCTGGCCGTCGTCGTCGTCGGCTTCCCCGCGACGCCGCTCCTCCTCTCGCGCTCCCGCTTCTGCATCGCCGCCTCACACACGCGCGACGAGCTCGAGCACGCGCTGCGCATGGTCGAGTCGGCCGGCCTCGAGACGGGCGTGCTCTACGACCGCGCCACGGCCGCCGCCGCGCTCGCGCGCGGCGAGGACCTGGACCAGCTCGCCATCGAGCGCAAGCAGGAGCTGCACAACGCGCCGCTCGATGCGCCCGGCTCGGTCACCGCGTGGGTGCCCGAGCCGCTCGTCTCTGCGGCGCCCGACGGCGAGACGCCGCGCGACGAGGTCTTCAAGCAGGCGGCGGCGGACGCGCTGCTCAAGGTGCCCGGCGAGCTCGACTTGCGCCGCACTGATTTCCTCCGCATGACGGTCGACCCGCGCACCAAGAGCGCCGCCGAGGCCGCGCTGTACAAGTACGGGTGCGGCACGTGCGGCCCGCGGGGCTTCTACGGCACGCTCGACGCGCACATCCACATCGAAAAGGCGCTCGCGACCTTCCTGGGCACCGAGCGCGCCATCATCTACTCGTTTGGCATCGCCACCATCTCTTCGGTTGTGCCCGCTTTCGTGCGCAAGGGCGACCTCCTTTTCGTCGACGACGGCGTCCACTTCACTGCCGCCGTCGGGACGCGGCTGGCACGCGGCTCCGTCCGCCCCTTTGCGCACAACGACGTCGCGGCGCTCGAGGCGGCGCTCGCGGCGCAGGCGCGCGCCGACGAGACACTGCCGCCCTCCAAGGTGGCGCGCCGCTTCGTTCTCGTCGAGGGACTCTACATGAACTCTGGCGACGTCGCGCCGCTGACGGCCATCCTCGAGCTGCGCAAGAAGTACGGGTTTTACCTCATCGTCGACGACTCGCTCGGCTTCGGCTCGCTGGGCGCAACGGGCCGCGGCGCGCCAGAGCTGTGCGGCGTGCCCCCCCACGAGATTGACCTCTACGTCGGCTCGCTCGAGCACTCACTCGGCTCCGTCGGCGGCTTTTGCGCCGGCTCGGCGCCGATGGTGTCGCACCAGGTCCTCTCGGGCTCGGGGTATTGCTTCTCAGCGTCGCTCCCCGCGTACGCCACCATCGCGGCACACGAGGCGCTGCGCATCATCGACGCCGAGCCGGAGCGGCCCGCTCGACTCGCGGCCGTGTCGGCCGCCATGGCATCCGCGCTGCAGGAGGCGGTGGCGCCGTTGCCACACATCGAGCTGCGGGCCTCTACCGACTCGCCGATTGCGCAGGTGCGGCTCACGCCGCTCGCGCGTTCGGTGCTCACGCCGGCGCAGCAGGAGGCGGCGCTGCGCCGCGCCGCGGCCAAGGTATCGGCCAGTGAGGGCGGCATCGCCATGCAGCTCGTCCGCCACTCGGCGCAGGCGCACGTGCAGGCGCCGCAGCCGGCGGCATTGCGGCTGACCGCTCATTGCGACGTGCGTATCTCGGCGCTGGCGCCCTCGCTCCGGGTGTTGGCCGAGGCGCTTTCGGCTGAGCTCAGCGAGCAGTCGGTTGCGGCGAAGTTGCAGGCCGCGGCGAGCGAGGTGGTCAAGCCCAAGCTGCTCGATTCCAAGGCGCTCTCGTCCGACGGGGTTGCCGCGGAGGCGGCGACAGCGCGCACGCTCGACAATGTGCCCGTCAAGGGGAACGTCTCCGTGGCGCTCGAGTCGGAGGTGCCCAACGTGACCGTCCCGATCGTGCTCCTCGTCAACGTCTTCCGGCAAACGGTGCGGCGGTACATCCAGCGGCAGATGGAGCTGCACGAGCTCGCGCTGATGCCGCCGCTGCACAAGCTGCGCAACGCCGGCCTCAACTCGCCGCTCGCGCGCCGCCTCTTCGCGTGCGGCCAGCTGCTCGGCGCCGAGACGTTTTACTTCTTTATCATCCCCATGCTCTCGTGGTCCGCCTCTCCCAACGCGCACCCTCCCATGTTTGTCACCTTCTTCGCCGTCAACATCTACATTGGCAACTGGCTCAAGAACTTCTTTGCCCTTGCGCGGCCGCTCGGAGCGGCGGGCTCGGCCACTGCGCACTCCACCTCCGATTTCGGATGGCCGTCGATGTACCTCGTCAACGCCGTCGCCCTCCCTTTCTTTGCGATGCGCTATTGGTACGGCGGCTTCGGCTCGGGCACCCCGTTCTCGGAGCAGAACCAGCTCGCCACCTTCGTCTCTTACCTGCTCGCCTTCCTGTGGGTGGCCGTCATCGCCTTTGCGCGCCTTTTCTCGGGCGCCTCCTCGCCCGCCGACGTCCAGGGCGGCATGCTCGTCGGCGGCGTCCTCGTGCGCGCGTGGCTACCCATTTGCGACTCGGTCAACGACTGGATCGTCTCGCCAAACTCGTACCTGCTTGGCCTGCCACAATGGGCGGCCCTCGTCGTCGGAGGGGTCCTCCTCCTCCTCGTGCACCCCTTCACCGCCACCGAGCCGCGCTCCTGGTCCGCCTTCGGCTACTCCTTCAAGGCGATTGCCTTCGGCATCTGCTTCATCATCGGCGCCAACGGCGCCGCCACGCTCGGCGTCAACGACTACTTCCTCGATCCGGCGCAGCCGGACCTCGCCCGCGCCTTCATGCTGCGGCTCACCCTCGCCAACACAGTGCGCCTGGTCGCTCGCAACCTGCTCGGCTTCGCGACGCTGCTTGCGCTGTGGCATAGCACCAAGTTTGTCTCGCTCCTCGTCGAGAGCCAGGTGCTCAAGCTCCTGCCCCCGACCAAGGCGCCGTTCCCCAAAATGTTGCGGCACGTCATCATGTTTTCTTCCATGGGGTTCGCGACCTCGCTTGGCCTGCCCCTCGTCTTCCGCTCCCTCGAGATCTGAGCTTGTGCCGCGTCCCTCATCGCGAGCAATCGCGCCGCCGCGCTTTCTTGGGTCGTGCTCTGCTCTTGTCCCCCCAATTGTTGGGGGGAGAGATATAAGAACTCAAGTTCGTGCTGTGCTGTGGTGTCTGGTCTCTCTGCCTCCCTAGAGCTCGCTCCGTTTATAGGCAACAGCCAACTCAGCCAAAAAAAAAAAAAAAA
>2
TCGATCCTCCCGTGGGCCGCCATCACCGCGACGCAGCCACTCGTCTGGGTGGCGTTGGGTGTGGCGGCGGCCGTGTCGATGCCACTGCTCCTCGGCAGCCGGCGGCGGCGCGAGTCGCTCTCAGGCAAGCACGTGCTCATCACGGGCGGCTCGGAGGGCGTCGGCCTCGAGGTGGCCAAGATCGCCGCGGCACGGGGCGCACGCGTCTCGCTGGTGGCGCGCACGATGAGCAAGCTGCACGCTGCGCGCGATGAGCTCGCCAGCTCGGCGCCCGGCGCCGCGGTGGGCGTCTTCAGCGGCGACGTCGGCGACGGCGCCGCGCTCGGCGCGGCGATCGAGCAGGCCGAGTCGCAGCTCGGTCCGGTGGACGTGTGCATCGCTGCGGCGGGGGCGGCGATGCCGAAGTACTTTGAGGAGCTCCGCATCGCCGACTACGAGCGCATGATGACCGTCAACTACTACGGCGTGCTGCACGCGGCGAGGCACGTGCTGCCGAAGATGGCGGAGCGGTCGGCCGCCGACCCGAGCGTGACGCCGCACTTCGTCGCCGTCGCGTCGATGGTTGCGGCCGTCCCCTTCATCGGGTACGCCGCGTACGCCCCCTCCAAGGCTGCGTGCCGCTCTCTGCTCGACGTGCTGCGCAACGAGTACGCGGACACGGCGGTGCAGCTCCACATCGCCTTCCCCCCCGACATGGACACACCAGGCTTCCAAAAGGAGCAAGAGACCAAGCCGTACGAGACGCGGCACATCTGGCCGGAGATGTTCAACGAGCTCTTCCCGCCGGACAAGGTGGCAAGCCGCCTCCTCGACGACCTGCTGGACGGCCGCTACTTTCTCGGCTCGCCCGACCTCTTCGGCGACCTGCTCGTCACTCGAGCGTGGGGCCACTACCCTCGCGCGAGGCCCCTCCTCGAGGCTGCGCTCGCGCCGCTCTTCGTCGGCCTGCACTGCGTGATGGTCTGGATGGCCGACCGCGTCGTCAAGCAGCGCAAGCACCACGGCGGACTCGCGACGCAGGGCGGCTGAGGGGGCAGGGGTGGGCCGCCTTGCGGGCTGGGGAGGGAGTGCCATGCCCGCTCTCTCCTCGGCAGCTCGGGGAGCGGCCCGCTCGCGGCGACGGCGCGCGGAATCGGGACATCGCGTGAGGGGGGCGGCCGGCGATTCTCACTGACGACGACAACCAATGGGATGTCAYTGKGATGTSRCTGTGTGTGGCTGTGTGTGTGCCGTGAAGAACGAAAAGAAAAATCACTTTTTACTGCAAAAAAAAAAAAAAA
>3
ATGGCCAAGTCGGCGCCCTGCGTGAGCGCGCCCAGCGGGCTCAGGATGTACGAGAACGCC
AGCCTCGCCGACCTCGCCCTGCCCGCGGGCATTGTCCTCGTCGCCGCCACGCTCGCGCGG
ATGATTGCAATGCGGCTCGTGCTGGAGCCGCTTGCAGTGTGGGCGGTGGGGGAGGGGTCG
AACATGGAGTTTACACGCACCAAGTTTGTGCAGGCCGCGTGGCGCACCATCCTTTACGCG
ACGGCGTGCACCCTCGCTGTCAAGGTGATGTTTCTTACTGAGGAGCTGCCTTGGATCTAC
GACTCGAGTCTCTTCTGGATTGACTGGCCAAACCACGAGCTGACGGAGGGAATGGCATCG
GTGTACGCGCTGTACGCGGGTTTCTACGTGCATCAGCTGGTGTACCTCTTCCTCGACGTC
AAGACCTCTGACTTTGTCGCCCTGCTTGTGCACCACATCATCACGCTCGGGCTCGTCGTG
TCGTCCTTTGTGATGAAGGGGCCGCGCGCCGAGAGCCCTTCCCTCACTTGCGCCGTGCCC
CGCCTGCAGTTCACGCGCGTGGGCCTCTTTGTGATGCTGCTGCACGACGTCTCGGACGTC
TTCCTCGAGTCCGCAAAGTGTTTCAACTACATGAAAGACGGCCCACGCCACTGGCTGCAC
AAGGGGGCAGACGTCTGCTTTGTCGTCTTTGCGATTTCCTTCTTTTCGCTGCGGCTGTAC
ATCTATCCTGTGCGCGTCCTGTGGCCGGTGGCCAGTCCAGACGGCGTCTGCCAGTATGCC
ACTTGCGCCAGCACCGAGCTGGGAGGTGCGACATGGGACCACTGCGCTGTGAAGCCGGCG
TACGCGGCTTTCACGGGGCTGCTGGGCGGGCTGCAGCTTCTGCAGGTGTTCTGGGGATGG
AAGGTGCTCATGGTGGTCTGGACCATTCTAAGTGGCAAGGAGCTGGAGGATCCGCGCGAC
GACGCGTCGGAGGAGGACTCCAAGCGTCGTTCGAGCCGCGAGTTGGACCCGTCGTCGAGG
CGCTCGGAGGAGGATTGA
>4
TTTGCCCGCTTCTGTCGCTGCGCTTCTCGCTCGGCGGGTGCTCGGGCGCCGCGATGCCAAAGGGCACGGGCAGGATCGTCATCGATCCGTTTACGAACGGCCTCCTGACCACGCTGTTTGGCCTCGAGGTGGTCGCCGTGTTTGCGGTGCTCCTTGCGCTGCCCGGCGCGCTGCCCGCCGGCTGCCCGCTGACTGGGCCGCAGGCGTTTGCTGCGCTCGCCGTCACATGCCTTGCGCTCTTCCCGCTGATCGGGCTCGTCAAGCTCATCGCGGGCCACGCGTGCGCCCTCTTGAGCCGCACGGCGCTGGCGCACCTCGGGGATCCCGTCGCCAAGGTGAAGACGCGAAACAAGCTCCGCGACCAGAGCTGGCAGCTGACGATCCACTCGGCGATGACGGCGCTCGAGGCGTACATCCTCTTCGTCGACGGCGGCGGCGAGCACTGGCTCGACGACTACCGCTCGCTCTGGACGCCGCACCCGCACCAGCAGGTGAACAGCAAGCGGTCGGTGCACCTCCTGTACCTCCTCCAGATGGCGATCTGGATCGTGACGTGCGCCTCGCACCGCTTCCTCGAGGAGCGGCACAAGGACTATGTGATGATGTACGTGCACCACCTCGTGACGATCGCCCTCTTCGCCCTCTCGTACGGCTTCAACTTTGTCCGCATCGGCACGGCGGTCATCTTCCTCCATGACTCCTCCGACATCGTCATCGACCTCCTCAAGATGGCAAACTACCTCAAGCTCGAGGGGCGGCGGGGCGGCTTCCTGGTCGAGGGCACCTTTGCCGCCACGCTCGGCGTGTGGGCGTACACGCGCCTCTACCTCTACCCCGTCCGAATCGTGTGGCAGGGGGTGTGGTATGGGTCGCGCGAGGTCGTCACGGCGCCGGGCGCCTACGGCATGGACGGCTTCACTGCCGCGGCCGGCTCGCCCTTCACGCGCGGCCACTCCCCCGGCGCCAAGCTGGGCGACGGCTCCTTTGACTTGTGGGCGAACCTCCGCGCCCTGCCGACGCACGCGACGCTACCAGGCTACTGGGCGTGTGGCTCGCTGCTGACGGCGCTGCTGGTGATGCATGTCATCTGGTACATGCTGCTATGGAGGCTGCTCTTCCGCTCCGTCCTCGGGCAGACGTTGCACGACGGGGGGGCGGATGAGTACGAGGGCGGCTCCGACGACGACCACGAGGACTGACGCGTCTCTTCTGGCGCCTGCGTGCACGCTTCCACAGCTGCGGTACAGTACGAGTGTATTTTCCACGTCGGCGCCTCGTGGGTGGATCTCTCACTGCGACAACCGGAGGCGACTCAGCCTCGCCGCGCCGGAGTCGCGGCTTGGCTGGCGCGCGGCGGTCTCTGCGGTTCCGCTTTTTATTTCGTCCACGCATTCGTGGCGCTCCGTGAGTCGTATGTGTGATGTCCGCTTCGTACATCGCATGTGTCGGATGTCGCGGGGGATGTCGCGATCCTCACCTACCTAGTCCAGGGCCCCAGCTTGATGTAGCCGTAACGCGTAAGAAG
>5
CAGGTCCGATTTTCCGTTGCTGTCCATGGCCACGACGCCGGCAGGACGACGCAGGCCGCCCTCGCCAGAATTCGGGGCGTCGGCGCCGGCTCCGGCGGTGGCAGCAGCACCCGCACCGCCGCCTCAAAGGTTCGAGTCCTTCAGGTGGCATGGCAAGCGGCGCTCCGACATCTTGCGCAGCAGTCCCGAGGTGAAGCAGCTCTTTGGCCGCGCGCCGATCGCAACCACGGGGGCGACAGCGGTGCTGGTCGTCCTGCAGCTGGCCGCGGTCGCCCACGGCTCCACTTTGCGCGGAACAGCCCTCGTGGCCCACGCTTGGATGATTGGCGCGACACTGGCCAACTCATCCTTTCTGCTGGTGCACGAGATCTCGCACGACTTGGTCTTCAAGGCGGAGTGGGCGAACCGGGTCTTAGGCATGGTCGCGCAGCTGCCGCTCCTCGCGCCGATGGCCGAGTCCTTCCGTTACTACCACGCCTTTCACCACAAGGCGCTCGGCGTCGAGGACACGGACCCCGACATACCTACGGCCTGGGAGGAGCAGCTGCTCCAGCTGCCCGGCGCGCTGGGCGTCGGCGTGCGGCTGGTCGCCCTGGCGCTCAATATGATCCCCTACCTCTTCCGACYCATTCTGCTCCACGGCCCGCCGCCAGTGAGCGGGTTCATGCTCCTCAACGTCGCCTTGCARGCCGCGTTTGACGCCGCCTTCCTGGCCATCCTCGGATGGCCGGGGGTCTTGTACACGTTCTGGGCGATCCTGTTTGCCGGGGGCCTCCACCCAAGCGCGGCGCACTTCATCTCGGAGCACGTCGCCGTCGACGAGCGCATGCTGTCCACCGGGCAGGCGACCGCAAGCTCGTACAACTGGCTCCAGGCGCTCACGCAGTTCAACGCCGGCTGTCACACCGAGCATCACGACCTGCCTTGCGTCCCGTGGACGAGGCTGCCCCTCGTGCGGCGGTACGCGCCGGAGCACTACAATCACCTCGTCTCGCACAGGTCCGCGACCGGGGTCATCGTCAGGTTCGTCCTCGGCCACTGCCGACGGGTCAAGACTCATGCGCAATAAGACGCGGGTG
>6
CTGTCCTTGGCAAGCCCCGATCCCCTCGCGCCGTTTCACTCTCTGCCGCCGCATGGGCAAGGGCGGCTCGTCGACCGCGGCGGTGGAGGCGCCCGCGGTGCGCGGCGCCAAGGGCAAGCTCGTGGCGCGCACCGACTTTTTCTGGGACGACAACGACGAGCCGCATGCCGCGCGCCGCAAGGCGATCATGAAGGCGCACCCCGAGGTGTCAAGGCTGACGGGTCCGGAGTGGCGGTCAAAGTACATCTGCCTCTTTGCGCTGGTGCTGCCGCAGATCTGGCTCTCCGTTGTGACGGCCGATCTGCCATGGCTGCCCTACCTCGCCATTGCGTACGTTTTCGGCGCAACCATCACGCAGGCGCTCTTCCTCGCGATCCACGAGCTGGCGCACAACCTCTTCTTCAAGTCGCCGCTGCACAACCGCCTCTTCTCCATGGTTGCCAACTGGCCGATTGGCATCCCGTACACGATTCCGTTTCGCGGCTACCACCTCGAGCACCACAAGTTCCAGGGCGTGGACGGGGTCGACACGGACGTGCCGTCGTACTTCGAGGCGCAGCACATCCGCGGGCCGCTGAGCAAGACTGCCTGGGCCTGCTGCCAGATTCTCACCTACGCCCTCCGCCCGATGTTCATCAAAGCGCAAGACATCACCGCGATGCACGTCACCAACTGGGCGGTGCAGATCGCATTCGACGCGGCGATGCTGTACGCGTTCGGGTGGCGGCCGCTCGCCTACATGGTGCTCTGCATCCTCCTCGCCGGCGGCCTCCACCCGTGCGCCGGCCACTTCATCTCTGAGCACTACGTCTTTCCGCACCTGGCGCCGAAGCAGGAGACGTACTCCTACTACGGCCCGCTCAACTACCTGACGTGGAACGTCGGCTACCACAACGAGCACCACGACTTCCCGTACATACCCTGGTCCCGGCTGCCGGAGCTGCGGCGGATCGCGCCCGAGTTTTACGACAACCTCGCCGTGTGCGAGTCGTGGGTGGGCGTCATCTGGGACTACATCATGCGCGACGACGTCGGGCCGTACAACCGCGTCAAGCGGCCGATGCCAAAGGAGGAGTGATTGGGGTGAGCCCTCCGCCCGCCGCAGCAGCGCCGCGCGTGACGGCTTGCCACCGAGCAGCAGCGTCCAGTATGAGCTCAGCGCGTCCTGCGCGAGAGCCAGGGTGTACTAGCCGGGACTCGTACCTCCCACCCCCTCTTGAGTCCGCGTTCGAGGAGTGTCCCCGTCGGGGTTGTACGGTGGGTCCGAAGCCTAGCCAACTTCGACGCTACCTTCTCTGTGTAGTCCATTAAATGTGTGCAGAGTTGARAAAAAAAAAAAAAAAA
GCGAGTGA
>7
AGCAGCAAGCTGCGGCACAGTCAACTCAATGAGCGCGGAGGAGCTCCTCCTCAGCAACACCGCTCTCCTGAGCGAGGAGACGGGCGGCGGGCGGCTCAACGTGTCGTGGCAGGTCGTCCAGTACGTGCCGCTGACGTCGACAGGCCGCGTGCAGTCGGTGGCGCTCGCCGACTGCGTCGGTGCCTCCGCCGAGCGCAGCGAGCTGGTGCTGCATTGCGTGACGCTGCACGGCGGCGGCTGCCTCGGCTCTCCGCACCGCGAGCCCTCTCAGGCCAGGATGCCCTGCCGCGACGGCGGCCAGGCCGAGCGGTGGGCAGCAGCGGTGTGGAATATCATGCACGGCGTGGCTCCCGACGCGCCGCCGCCGCGTCAGAAGCGGTGGCTGGTGCTGATCAACCCGGTGTCGGGCCCTGGCCACGCGCGGCGCGTCTACGCCCGCTGCCGCCCCCTATTCGAGGCGCACCGCGTCGCGCTGACCGAGGTGGTGACGACGCACGCGGGGCACGTGAGGGAGATCGCTGCGCAGATCGAGCCGGCCGAGGTGGACGCCGTGGTGTGCGTGGGCGGGGACGGGGTGGTGCACGAGCTGGTCAACGGCCTCTTCGCGCGGGAGGACGCCGACGCCGCCGTCTCCGCCCTCTCGATCGGCGTGCTGCCCGGCGGCTCTGCAAACTCGCTGTGCGTCTCGCTGCTCAAGGCGGCGGGAGAGCCGACCGGGCCGGTTGCGGCGGCGCGCCTCCTCTGCTGTGGCGGCCGACAGCGGCTCGACGTGATGCGCGTCTCGCAGCCGGCGGAGGGGCGCCTCCTCCACGGCTTCCTCTCGATGGAGTGGGCCTTCGCCGCGGACCTCGACCTCGGCTCGGAGCACCTCCGCTGGATGGGCGAGACTCGCTTCGACGTGTGGGCCCTCTGGCTGATGCTCGCGCAGCGGCAGTACGCGGGCGGGCTGCGCTTCAAGCCGAAGGGCAGCGAGGCGTGGCGCACGCTCGAGGCGCCATTCTTCTCCGTGTGGGCGTGCAACACGCGCTGGCTCACGACCTCCGCGCAGCTCGCGCCGCGCGCGCTCTTCGACGACGGCTGCGTCGACTTGCTCGTCATCCGACGCGTCGGCCGCTGCGAGGCGCTGAGCACGTTCGTCGACCTCACGTCGGGCAAGCATGCCGAGGCCCCCTTCCTCGAGTACGTCAAGGCGACCGAGATCGAGCTCGACCCGCAGCCGCGCACCGCCGAGCAGCCGGGCATGCTCGCCATCGACGGCGAGCTCGTGCCGTACGCGAGCACGCACATCTCGGTGCTGCCCGGCAAGCTCCACGTCCTCGGCGCCGTCAAGGGCGGGGGCGGCGACGCATGCGAGTGAGAGTGTGGGGTGGGCGGGCGCCGTGCGCGGTGGCCGGTGCGCGGCCTGCGGGGCGGGCGTCGAAACTCGAATGCCGCACCTTTTGATAAACTATCTCTTCTCGAGAGAGCGAAAGAGAGACGCTCGGAGTTGTAACACAACAAGGCCCTTGTTTGTAGATATAGACTCCTGACCCTCTCTCACTTCAGCGGAGAGAGTACTCCATCGGTTCGGATTGAGTTTGCG
>8
ATGTTGAGACTGATGATATTGTCGTGCCTGTGCATTGCTGCTGCATCTGCCCAGGCACCGCCGAACCCGT
GCACGGCCGCCGAGTGCACGCCAATCTTTTACCCCGGCTTGAACGGCTCCCAGTGCTATCGGATCCCGAG
CATTATCGCGACGCACAGGGGCACGCTGCTCGCGTTCGCCGAGAACCGCCTTGGCGGCTGCGGCGACCAG
GGCATGCACAATCTCGTGGTGCGGCGGAGCTCGGACAACGGCGCGACGTGGGGCCCGCTCATTACCGTCT
TTGCCGGCGTGGTGCCCTGCCCGGGCTGCCCAGCCGCCGTGAGCAACCCAAATCCCGTCGAGGTGACCTT
TCCCAACGGAACGCGCAGCATCCTGCTCGCCTTCGACACCATGAACAACCCAAGCGTCGCGCACCACGGC
CTGGACATGACCATGTGGAGCCACGACGACGGGGTCAGCTGGGTCGGCGCCCGCGCAACCGAGTATCCGC
CGCAGCCGAACGTCGGCAGCCTCATCGGACCGGCCGTTGGGCTGCAGCTGCAGGCGCCCGAGGCGCGGGG
CCAAATCGTGTTCTGGATCACGTCCGGCTTTGGGTTCACGTCCGGCTTCCTCGCGGTCTCCAAGGACTAC
GGCGAGACCTTCACCGCGTCGCAGCACGTGCTCAAGGAGCCGGGCAGCGAGTGCTCCATCGCGTTTGCCG
CCGGCCCCGGCAACTCCACCCTCATCATGAACTGCCGGTCGGGCCAGGATTCGCGCCGGGCACAGCTGTA
CTGGAGCCTGCTGGACAACGGGACGTACGCCTCGACCGAGCCAACCTACCCGACCCAGCTGACCGACCCT
GGCTGCCAGGGCTCTATCCTGAGCGCGGCCGCCGGTGCCGGGTCGGTGCCGGGCTCGGGGTCGGGCGCGG
GAGCCGCCACCCACGTGCTGTACACGAGCAACGCGGCGTCGACCTCAGCGCGCGAGCGCATGACGATCCA
CCGCAGCGACGACGGCGGCGTCAGCTGGAGCGCGGGGCAGGTCATCCACGCCGGTCCCAGCGCGTACTCG
CAGCTCGTGCAGCTCCCCAACGGCTCCATGGCGGTGCTGTTCGAAGCGGGGGTGCGGGGCGCGTACGAAA
CCATCAGCTTCGCGCCGTTCGCTTGGACCCCGCCCCACACAGGGCCGGATTTTTACTGA
>9
ATGACCATGCTGCTGCTCGCCACGCTCCTCTCGGCTCTGACCCCGCCGCCCGACCTCACATCGACCGACC
TCTTCACGCCAGGCATGCCTGACACTGCCGGAGTTACGTACGCCTGCTATCGCATCCCGTCGATGGTCTG
GGTCGCCAATGAGGCATCGCCGCACGCCGTGCTTCTCGCGTTTGCAGAGGGCCGCCGCGGCTCGTGCGCG
GACAAGGGCGACGTTCGGATCGTCGCCCGACGCTCGTCTGATGGAGGGCAAACCTGGTCCTCGATTGAGC
AGGTTGCGGTCGAGGCTGGCCACACGATCGGCAACCCGGCGCCTGTTGCGGACCTGGCTGTGGCAGGCAG
CGTGCACCTTGTCCACGCTCGCGACGACACGCAGGCTCTCGCCGTCTTCCTCGTCAGCAGCGCCGACGGC
GGAAGGTCCTGGTCCGAGCGCAGGAACCTCACCGCGGCCCTCAAGGCCAACCCCGCGCCAGAGGCGTTTG
TGATGCCCGGGCCGCCCGGCGGCGTGCAACTCCAATCGGGCCGCCTGGTCGTCGGCATGTATGGCGAGGA
CGAGGCGAAGCAGGTCCGCTCGTACGCGGCCTTCTCCGACGACCACGGCAGGACGTGGGCGCACGGGTCT
CCGGCGGGCACGTCGGCGAGCGGGCCGGTCTACGGCGGCGGAGAGAACCAGATCGTGCCGTACGGAGGCG
GCGGCACGCTCGCCATGTTCCTGCGCGGGCGCACGACGGCGGCTGACGACGTCTCTCACAACCACGGCCT
CGCTTGGCTCAACATCTCCGGCTCGTATTGCGAGGGCTCGGCCGTCGCCACGCCCGACGGCGGGCTCCTC
TCCCGGCGCGCCGAGCAGCCGTGGATGACGTCTCTTACCGTGGTCTACTTCTGGCCGGGCTTCAAGGCAA
CCGCGCCAGAGATGGGCTACCCGGTGCTGCAGCCGGTGCTGCAGTACGGCGAGCGCGGCCGGGCGTGGGC
TCTCCAGTCGTGGTTCGTCGATGCGAACGACCGGCGGTTTCCGGTGGCGACGGCGCCCGCGGTGGATGTG
CAGCCCGGCGACCGCATCACGAGCTACATGAGCCTCTCTGCCGACGGGAGCACGTGGACCGTCTCGGGCA
CGAATCGAGAGTCGGGGGAGGACTCGACGCTGCACATCGCGCACAGCCGCGCGGGCAGGGCCGACTACGA
CTACGCCATGCTGGTGAATGAGAATATCAACGTGGACGAGCGATGCGACCGCATGCCCGCGGCTCCAAGC
CTCACGTTCACCAACGTGACGGTGAACGGTCACGCGAAGCCCGCCTGGGCCACACGTGCCGATTGTCATG
GGAGCCCTCGGTGCGACTGCGGCAACGCTGCGAGCATCGGCGCCAACGGCGACGTGACGCTGAGCTGGAG
TACCGACCCTCGCAGCAGGCCGTCTCGTAGAGCCAGCCGGTGA
>10
ATGATGGCGGGCCTCTACTATTGGAAGGTGATCGGCCACCACCTCCGCAACCTCGCCTTACCGGGTGGCGTTGCCTTCTTCCTCTTGCTCGTGGAGCTGTTGGTGAAGCAGTGTTTCCGCCGCCGCTCGGTGCCGGAGCCCAACCTGGCCGCGGAACCCGTCCCTCCGCCTGCGACGGTAGTCTTCCCTCCCAATGAGCAAATCGCGAGGGCGGGCGCATATCGCATTCCTTCGCTTCTGGCGCTGCCACCAGCCGCCTCGCCGGTGCTGCTGTCCTTTGCCGAGGAGCGGACGATTGGAGGCGTCGAGGACGGGGGACCGGTGCGTGTGGTGGTGCGCCGGAGTGGTGACCGCGGCCAGACGTGGTCGCCGGTGGCGCTCGTCGCCGACGGTGACAGCGTTGGCATACCTGGCGGCACGGTTGGGAACCCGTGCGCCATCTACGACGCCGTGCGGGGTCGGGTCGTGCTGCTCCTCTCTGCGAGCGAAGCATACGAGAGTGAGGCGACCATCTGGTGCGGCCACGCCGCGGCGAGGCGCGTCTTCGTGACGACAAGCTGCGACGGCGCGGCGTGGAGTCGCCCGCGAGAGATCAGCGGCGACGTGCGCCCGAAAGGCGCGGGCCCGACCTCACCGAGCGGGTGGACCTGGTACGCCACAGGGCCAGGCGTGGGCGTGCAGCTCCCGGGCGGGAGGCTGGTCTTCCCGTGCAACCACGTGAGCCCTACCCGTGGCTGGCTGCGCACTCGCTACGAGCTGCGAAGCCACGTCGTCATCAGCGACGACGGCGGCGACTCCTTCCGCCTCGGAGGAGAAGGGCCGGCCGAGTGCAACGAGGCTCAGGTGGCGCTCGTCGGCGGGCGGCTCCTCCTCAGCATGCGAGACTGGTCGGGGCGTGGCCGGCGGCGGGTCGCGGTGTCGGAGGACGAGGGCGAGTCGTGGCGCGACCTCGGCCACGCAGGCGACCTGCCCGACCCGGGCTTCGCGGGCTGTCAAGCCTCGCTGCTCGTGCCCGGCGGCGCCCTCTACTGCGGGCCCTTAGGAGCGCCGAGCGGGCTCACGCGCCACACGCTGCTGCTGCGCGCCTCGCGTGACGGCCTCTCGTGGGGCGGGGCGGCGGAGCCCTCGGCCGGCCTATGGGCGCGCGTCTTGCACCGCGGCCCGGTGGCGTACAGCTGCGTGGCGCGGGTGGGGGAGGGGCTCGTCGCGGTGCTGTATGAGGCGGGCGAGACGCGGCCCGACGAGCAGATCCGCTGCTGCCTCGTTGCACACCCGGCTCCATAG
>11
ATGTTATCGACCCTGCTCTTCTCCGCCGCAATCACACAGAGTGCAGTCACCGTCTTTCAGGCCGGCGAGGAGGGCTACATATGCTTCCGAATCCCGTCGCTGCTGCGCCTGCCTTCGGGCGCCATCGCGCTCTTCGCAGAGGGCCGCAAGACACTCGGCTGCCTTGATCACRGCTGGGTCGACATCGTGATCAAGGTCAGCGAGGACAACGGAACGACGTGGGGCCAGCTGCGCAAAGTGTACGGCGAGTCCAACGAGACGGCTCACGTCACCATCGGCAACCCCGCTCCGGTTGTCGCGGGCGGCCGGGTCGTGCTCCTCTTCTGCCGCGACAATCGCGCCGTCCTGGTGCTGAGTTCGCTCGACGCCGACGGGCGCGAGTGGCCCTCGGCGCCGGTGGACATCACACTACCGGCGCTCGGCACCTCCAAGCCGACGTGGGTAGCGACCGGTCCGCCGGGCGGGATCGTTCTGCCTGGCGGCCGGATTGTGGTGGAGGCAAACTGGCGGAGCGCCGAGACGGGAGGCGCGGACGTGGCGAGCGCACTGACCTCAGACGACGGAGGGCTCTCCTGGTCGCACGGCGCCGACCCCGTGCCAAACGGCAACGAAGGCCAGGTGGCGGCTGCTCCCAACGGCAGCCTCGTGCTGAACGCGCGCGAGGGCGGCGATTCGCGCCTCCTCTCCTGGTCCAACGACCGCGGGGCCACGTGGTCGTCGCCGCTGGAACCGTCGCCCTCTTCCCACCGCCGAGCGTGCTGGCCGCCCGGAAGGAAGGGCGAGTCGGACTCCCCCGCCTCGCCCCGGCTTCCGCCTTGA
>12
ATGGGGAGGCTCGAGGGCGGCAAGGCCAGAGCGCTGGCCACAGTGCGAAGCGAGGACTTTATCGTGCTCGTAGCCTCCGCCGCGTTGCTCGGAGTCTGCGCCGTCGTCGGCCCGATTCTGGTGCCGACGCGTGAGCAGGTCCTCCCGTTCCAAGTGGTTGACCTCGGCATCACCAACGGCGACGGAACGCCCGCGACCGTGGTCCTGCGCGATCAGACCTACGACAAGCCTGTCGTCGACGAGAGGGTTCCGAACTGGGCCCTCGGCATCATCAACATCGCAGGAGTAGTCCTCACAGGGTTCGTGGGCGCATTCCTGCCAAAGTGCTGCTTCGGCGGCCATGGCGAGGGCATGCGCGCCCTGTCGGCCGCCTTTGTCTCGGTGGGCGTGTGCACTCTTGCGGCCGGAATCCTCCGCTCGTACTTCGGAATCCTCCGTCCCAACTTCTTCGATGGCTGCGGCTGGAACAATACTCTGGCGGCGTGCACCACTGGCTGGAAGGGCGAGGACCACGATTTGGACGAGGGCCGACGGTCATTCCCGTCCGGCCACACAGCGTCTGCCTTCTCGACCCTCTTCCTCCTCTCTCTCTGTCTGCTGCGCATCGCGCGTGCCACTCGCGCTTCGCACGCAGCAACGGATCACGTTGGCTTGAGCAAGCGCCTGCTCCCCACGGTTCTCACTGTCGTGGCCATGCTACCGCCGACGGGCGCAACTCTTATCGCGGCCACTCGGGTCACTGACTATTACCACCACACCGCCGATGTAGTGGCTGGCGCATTCCTAGGAGTGGCCTGCGCCGCTCTCGCGGCGGAGAGCCTGCTGCCCGACTTTGGCGAGGACCTGTGCGAGGGCCGAGTGCGCGTGCGGCCCGTGAGGGCATCGTCCAGCGTGGCGATCACGAGCGTGCCTCGTCGCGAAAGCACCTCAAGCGACGCTGGCCGCCTGTGA
>13
GTGGAAAAAGCCCAGCCGGCGCGCGCTCACCCCCACAGACTTCATGGCGACCAGCAGGCCCCGCCCTTACCCTGTGGAGGAGGAGCCAGAGTTTCGTGCGGACCGAGCTCCGCCGGCAGCAGCTCCGCGTGGCGCTCTCGCCGCCGGCAAGGCCTCGCACCTCATCACCGCCACGGTCGCGTTCTTCTGCGTCCGGTTTGTTAGTCTTCCCATGTGCGGCCATCTGACGCGTGCGCTCGAGGCCATGTGGCCGGCCGCGCTGCGGCCGTACCTCGACCCGGCGCAGGACGACACCGCGGTCTTGATGGGCTGCAGTGCGCTGTCTGCCTACCTCGTCGTCGCGGTAGGACTCTGCTCGCTCCTGGACTGCCACCCGGAGGCGCACCGGTACAAGACGCAGGGCCACCGCTCCATCTTTACGTGGGATCAGTGGACGCGCGCGGTCGCCGTCGGGCTGTCCAATATCCTCCTCTTCTCCTGGTTCGCGACTATCCCGGCGTGGCAGCTGCAGCGGCGCGGAGGCGGCTCGGGCGCGTGGGACACGCCGCTGTCCTTGCCCAACGAGCTGGCGTGCTTTGCGGTGCACGTCGTGACAATCGACGTGTGGTTCTACGTCACCCACCGCGCGCTCCACCTGCCGCTCCTGTACAAGTGGATCCACAAGTTCCACCACGCCTTCAAGGCGCCCGCCGCCATCGCATGCGTGTACGCCAACCCGATCGAGTTCTGCGTCGGCAACGTCGGCGGCGTGGTTCTGGGGCCGGCGCTGACGCGCTGTCACCCCTACGCCGCCGCCTACTGGCTCGCCTTTGCCCTCACGTCGACGAGCCTGGCGCACAGCGGCTACCGCGCCTTTGGCGCAGAGGAGCACGATACGCACCACGAGCACTTTTCGTGGAACTTCGGCGTCGGCATCTTGATGGACAGGGCGCTCGGCACGTGCCTGCCGGAGGGGCTGCGCGCGCGGGGGGGCGAGAAGATCATGAAGAGAAGCTGATCGTATAGGGCCGTCTTCTTGCTTACGTCACGCTACAGGGGACCCAATCCAGTAGG
>14
GAAAGGACTTGGGCATCAATGCCCAGCAAGCAGCCCCTCGGCCCGTCGCCGCGGTCCGTCTACCGCCGCGCACGCGCGCTGCACGCCGCTTGGGACATCGCCCACGGTCTCGGCGTGTGCGCGGTCTCGCTCTACCTCCTTGCGCGGCAGCGCGACCCCGCCCTTGTCGGCGGCGGGTGCGAGCCGCTGCAGTGCCGCGTCGGCGCCGTCTGGCGCGCGGCGTCCGCCGACCCGCTCGAGGCGGCCTGCGCCTGCTTCACCAACTTTTTCTTCGTCTCGATGTGCGGCAACTCGCCCGCCGCGTGGGCGGCGGCGCTCTGGTTCGCGAGCGTGGACGAGGTGGCGTGGGGCGCGTTTGCGGCGGGGGTGGCGGCGCGCTGGGGCGACCTGTACGACGGCGGCGCCGGCTACGCGTACGGCGTCTGCACCTTCCTCTTCTTCCTTGTGCCGTACCTCCTCCACGGCGCCCTCCTCCTCCCTCTCGAGCTCTGGAGCCCGGCCGTCGCCGCAGGGACTCCGTACAAGCTCCAGCCGCAGAGGAGGGTCGACGCTGGCCGCATCCCGCGCGTGGTGGCCGTGTCTGTGCTCGAGCTGTGCTTGGTCGGGCTGCCCTACGTGCTCGCCCTCGCCCACCTCTCCGTCGCATCGCGCGGCGAGCGCGGCGTGAGGCTGGAGGGGGCCCTTCCCAGCTACGCGGAGCGCGCGTGGATGCTGCTCGCTCATCTGTTGGTCAACGAGGTGCTCTTCTTCTACGCCCACTGGGCGCTGCACCAGGGCCCCCTCTACCGCCGCATCCACAAGATCCACCACGAGTTCACCGCGCCGTTTGCACTAGCCGCCGTGCACGCCCACCCGCTCGAGCTCCTCACGGCGGACTTAGTCCCCTTCACCGCCGGCTTCGTCCTCTTCCGGCCTCACATCTTCTTTGTCTTTTTGTGGATCGTCGGCGCTGCCCTCGGCACCCAGACGCACCACTCGGGCTACCGCCTCCCCTGGATCGCAGCCTTCGACGAGCAGCCAGACTTCCACGACTTTCACCACCAGCGCTTCAGCTGCTGCTACGGCAACATCGGCTGGCTCGACTCGCTGCACGGCACATCGAGGCCGTACCGCGAGGCTCAGGCGGCGGCCGAAGCGAGGCGAGACAAGGCGCAGGACCGGTGGGAGGAGGAGCGGGAAGAGCGGGAGGAGCGGGAGGAGCGGGAGGCGAGGCGGGGGCAGCGGTGCCGTGCGTCCGCCACCAAGGCCGCCGAGGCGGAGGTGGAGGAGGAGGGGGAGGAGGAGGCGGGGGCGGCGGCGGCGGGCGCCAAGCGGCGGGCCGCCGCGCGCGTCGCGCGGCCTCGCAACTGGCCGCTCTCCACGGCGCTCAGCACGGCGGTCGGGCTGCACTCGCCGCTCGAGCATGGCTGAGTTCTGGACTCGGCGGGTGGCTGTGTGGCAGGGTGCGCGCGGGCGCGCCGGCAGCTGCCGGCAGACCCAGACGGCGCAGCCGCGTCTGATCATGCGGGACGAAGACGCCACGGGGTGGTGGGGGGGTGGCGGGTGCATTGTAGGATGTAGGAGTAGGTCTGGCTGATTGACTGATAGGTTCATAGGAAGGTCCCTGTCGCGCTATCTCTAGCGCAAGGGTCGAGGGAGGGGGCGAGTTTGAGAACTCTACATCTACTGTTTWAAAAAAAAAAAAAAAAAAAAAAAAAAAAAAAAAAAAAAAAAAAAAAAAAAAAAAAAAAAAAAAAAAAAAAAAAAAAAAAAAAAAAAAAAAAAAAA
>15
CCAAGGACCCTCGTCGGCGCCGACACGATGGAATCGCCGAGCTCCGCAGTGTACCTCAACGTAGCCCACGCCGCCGCGTACGCCGCATTCGGCCTGCTCTGGCTGCACGCGGCGCGCCTGCGGCGGCGATCGGCGCGGGCGCTGCCCGCGATGCTTTCCGACGCCTCGCGGGCGCTGGGCGATTCGGCTCCGCCGCTGTGCGTGGTGCTGCCGGTCAAGGGTGCGCACGCGCAGAGCGCGGCCAACTGGCGCGCGCAGTGCTGCAGCCACGGCTACGCCGGGCCCGTCTCCTTCCTCTTTGTCGTCCAGGAGGAGGAGGACGAGGCCTACTCGCTCGTAAAGCAGCTGCAGGCGAGCGGCTCGCTGCCGACGGAGAACGTGCGCGTGCTGGTGGCGGGCCTGGCGGTGGGGACGAGCCAGAAGCTGCACAACCTCATCCACGCCGTCGAGCGCATCGGCGAGCAGTCCGAGCTCGTGCTGATGCTCGACGACGACATGCTGCTCGCGCCAGGCGCCGTCAACTTGCTTGCGCACAAGCTGCTCTCGGACCCGAACGCGCTCGCCGCCTCGGGCTTCTCGTGCGACGCGCCGGGCCGCTGGACGGTGCTCGCGCACGCGGCGTGCGTGTACCGCCTCATCCTCGAGATCTCCGTGGCGGGCGGCGAGGGGTCGCACGCGTGGGGCGGCTGCTGCCTGATGCGGCGCGCCGACCTGCTCGAGTCCGTGCCGGGCGGCGTGATGGCGCACTGGAAGAACCGCGGCTACTCGGACGACTGGATCATCACCGCCGTCGCGCGCAAGCAGCGCCGCCGCATCGCCAACCCGCCGCTGCTCTTCCTCAACCTGGTCGACTTCCGCTCGCCGAGCCAGCTCTACAACTTCTTCCACCGCCAGTTCTTCGTGCTCGACACCTACCCCCAGCCGTCGCCAGACGAGCCGCGCATACAAGCCCACCGGCTCCGCCTCGAGAGCTACGCGCTCGCCTCGCTGATGGGGCTCGGCGGCGCCTTCTCCGCCGCCGCCGCACCCTCGGTCGCGTGGCAGCTCTTCCGGCTCCTCTCGCACGGGGGCGCCTCCTCCGCCGCCGCGGCGCGGGGCGCGCCCGGCGGGCCCTGCGCGCTGCTTCTCGCGCGGCCCGACCTCGCCTCGCTCAGCCTGCTCGCCGCCGCCGCCCTCTGCTGCGGCGCGGGCGCGTGGGCCATCACGCGCGCGCAGGCCGCCGTCATCGCCGCCACGTCGAGCGACGCCGTCGAGCGGCTCCGGCGCGAGGGGCGCGGCTCGCTCCTCCTCGCGCCGCTTGGCTGGCTCCTCTACACGACTCTCTGCCCCGTCTTTGCCGCGCACGGCGTGCTCGGCCGCTCCGTTGTCTGGTCGGGCGCGCGATACACCAAGCGCGGCGGCCGCGTCGCGCGCGTTGAGCGGCTGCCCAAGCCGCCGCCGCCGCCGCCTGCCGCCGCGCAGTCGCCGCACGCGACCGCCGCCGCCTCGTGCGTCGCCGCGGCGCGCCGCCTCTCGCTCGTGCTGCGGTCGTGGCTCGCGCGCTTCCGCACCGTCGCCCTCTCGCGCGGTGCCCCGGCGGCGGCGCTCGACTCCCTGCTCAAACCGGCAAAGGAGGGGGTGGAGAGCGTGCTGGGAGGCCGCTCCTCCCCGGCGCCTTAGCGCCGGCGCGCGCTGAGTTTACACAGCGCACCGCGCAGCGCACGTCGCACCTTCCGGCGCTCTCTTTCTCAGAGTAGAGTACATGTACGCAGTACCGTCTACCGACGTCAGCTATTAAGGTTTTGGCAGGTAGCCTCAACTGCAGCGCGGCGTTGTT
>16
ATGTACTCCAAGTGCTCCAAAGGCTCCCTTGGGTTTGGGGGACTGTTTTCTTTCTTTGGACACACAACCA
ACTACCTAGCACGCAACCGGGGCGAGTCGGTCTTCCTGTACGAGGAGCAGCTCAAGCTGCCGATGGTGTC
GATGGTGATGCCAGTCAAGTGGGCTGCCATCAAGAGCCGCTCTCCCAAAGAGAACTGGAAGAGCCAGCTT
GTCTCGATGTACTCGGGCTCGATCGAGGCCATCTTTGCCGTCGAATCGGAGGATGACGGCGCAGTCCAGG
TGGTGAAGGAGCTGCAGGAGGAGCTGGCGCATTTGGAGGGAGTCACCATCAAGGTCGCCGTCGCCGGCCC
GGCCACGACGTGCAGCCAGAAGATTGCAAACATACTTGCCGCGCTGCGTGCCGTCTCTCCCGAGAGCCGG
TACATCTTCTGCATGGACGCAAACTGCAAGTTGCACCCCGGCACGGTGCACCTGATGATGAACGAGCTGG
AGAACGACGCTTCAGTCTTTGTCGCCACAGGCTACCCATTCGACATGCCGCCGCTG
CCGCCGCTGATCGCGTGGACGATGGCGCAGTTCCGGTACAACTGCCTCTCCGAGTTCCTCTCCAACCGCT
CCACCTTTGTGTGGGGCGGCGCGATGGTGTTGCGCCGCGCGGACGTGGAGCAAAATATGTACGGCCTGCT
CGATTGGTGGCGAAAGGGTGGCTACTCGGATGACATGCAGGTGCAGGCATGCGCGCAGGATGCGGGCCGG
ATGATTGCCACGCCCCTCTCGGCCATCTTTCCGAACGAGCTTAAGAAGGACGTCACCTTTGACTACTGCT
GGGGCTTTCTGCGGCGGCAGAACTGGGTGCTCTTCACCTATTCCTCGTGGAAGAACTGGGCGCGCCACAT
GACTCTTCTTTTCCTGTACGCGGTGCCAAACGCCTCCTGGCTGCCCGCCTTCCTCCTCTCTCTCGCCTCG
CTGGCAGAGGCGCCGCTACGACCCGCGCGCCTCACCGAGCCGGCGGTGGCGATCCATCTGGCAGCTTGTG
TCGGCTTCCTCATCACCTTCCACGCCGCAATCGCGGCCATCGCAAACATGTGCAACCATCTCTCCCCCGA
AGCGCAACGACTGTCACTGGCCCAGTTCACGCCCTTCTGCCTCGGCTCCTCGCTGCTCATGCAGTCCGCG
CTCGCGCCGGCGGTGACAATCGCCAACCTACTCAACACTTCGATGGAGTGGGGCAACATCCGGTACGAGT
GCCGCTGGGGGAGGGTGGTCGAGGTTCAGCACCCGCACTCGAGCCCCGTCCGCGTGTCACAGTCGCTGAC
CTGA
>17
GCGGGAGCTGTTCTATCGCCTTCGTCGCGCCATGCTCGGCGACGCTGCGAGACAGGATGCCCTCGACTTCGACGCGGGTATGAAGTACAACCCGGACTACAACTTTCTGCTCACGCCCTTTGTGCTCTACGGCCTGCCAGCGTGCTACCTCGTTGCAGCCATCAGCGGCCACTTCCTGATGCGCAACGCGGCGACGCCTTCGTGGGTGAAGCCGGCGATGCAGCTGTACAACATTGCGCAGGTGGTGCTGTGCACGTACATGGCGGTCGGCATGTGGCCTGCCACCTTCCCCAACTTCCCGAACGTGTTCGGGATCGGGACCGAGTACTCTGCCGCCGGCGAGTGGTTCATCCTCGTCCACTTCCTCTCCAAGTTCATGGACTGGTGCGACACGCTGTGGATGATCCTGAAGAAGAAGTCGTCGGTGCAGATGTCGTTCCTGCACCTCTACCACCACGCCACGATCGGGGTGGTGTGGGGCTTCCTCCTCTCCCTCGGCCACGGCAACGGCACGGCGCAGTACGGCGCCTTCATCAACAGCGTCACGCACGTCATCATGTACACGCACTACTTTGTGACGGGCCTCGGCATCAACAACCCGCTCAAGAACTGGGTGACCACGTGGCAAATCACCCAGTTCTACTCGTGCTTCCTGCACGCCCTCTGCGTGCTCTTCTTCCTCCCGTCTATGGAGGTCCACTTCCCGCGCCAGCTCGGCTGGCTGCAGTTCTGCTACCACCTCACGATGATCTACCTCTTCACCTTCCAGCTGCGCTGGGTGCCATCCTTCCTCAAGACGGGCGACGAGCTCGCAAAGGAGGCCGCCGCAGCGAAGAAGAAGAGGACCGCCAAGGCGCACTAGCCGGATCACCGCTGTCCGCGCCGTGCTGCCCGCGCCCTTCGCTCGCGCTAGCCCACAACAGAAGAGAAAACGACCAGCTCTGCTGTGCACACAGCGCCGCGGTACTGCGCGCTGGAGGGGTTTATCGTTTGCATGGTCCAGTACTTCAGGGGACGTGTAATAAATTATCGGATATCGCWWAAAAAAAAAAAAAAAAAA
>18
ATGCGGCTGCTTCAGGCGGCGCACAACCTGGTGCTCTGCCTCGGCTCGCTGGCGATGCTGCTCGGCACGCTGCGCGAGCTTGCGAGGCGAGGCGCGAGCGAGGCGCCCGCGGGACCGCTCGGCAGGGCGAGCTTCCTGTTTTGCGAGCGTCCCGACGCGGTCGCGGTCGGGCCGCTCTACGCGTGGTCTTATCTCTACTACTTGAGCAAGTACTACGAGCTCCTCGACACGGTGCTGCAGCTGCTCAAGGGGCGGCCGCCGCCGCACTTTTTCCTGCACGTCTACCACCACGCGGTGGTGCTCTTCATGGCGTGGAGCTGGTGCGCGTACTGCCAGAGCCTACAGTGGGGCGGCCTGCTCTTCAACACCGCGGTGCACGTCCTGATGTACTACTACTACTTCCGGACCGTCCTTAAGCTGCCCACGCCGTGGAAGCGGCTCGTCACGCAGTTCCAGATCGTCCAGTTCGGCTTCTCCCTCCTCTGCTTCCTCGTCACCGCCGCGCTGCTCGCCACGGGCTCCGCCTGCGCCGGCACCGGCGCGCTCGCCTTCAACCTCGCCTTCAACGTGACGCTGCTGCTGCAGTTCTTCGGCGTGCTTGGCAAGAACGACGCGCGCAGCGGCGGCAGCAAAAAGAGGAGGGAGTGA
>19
GTTGGCTGTCGGCGTCGCCTCAACAACTCGCCTCACTCTCGCCGACGCCCCTGTGCACCACCGGGTTGTCGCTCATGCCCAGCCCCTTCGCCGTCGACGGCTATGTCGACTTCCCGGCCAACTCCGGCCCGGACGCGATGCGCTCGCCCGCGTGCAATTACTACACMTGGGACACGCTGATGCACGGCGACCTGTGGGCGGAGCTGATGCCGCGACCAGGCCGCGACTGCGACTTCGGGCACGCCCGGCCCGAGTACCGGGAGACGATAGCAATCTTCGACGGGTGGTACTGGACGCGCTGGACCGCCAACCACTGGGAGATCCCCATCGCCGCTGCCACGCTCTACCTGCTGATGATCGCGACGCTCAAGCTGACGATGGGGCCGCGCAACGGCGGCCGCAAGGCGCTCAAGCTGACGCGGGTGGTGCTCGCATGGAACTTCTTCCTCTCCGCCTTCTCCATCGCTGGCATGTGCTACACGGTCCCCCTGCTCCTCTTTGGCGAGAGCGGCGTGCTGACCGCCGGCTGGTACGCGTCGGTCTGCAACTCGGCGGCGTCGTACGGGCATGGGTACCCGGGGCTGTTTGTGTGCCTGTTCATCTACTCGAAGCTGGCCGAGCTGCTCGACACCTTCTTCCTGCTGGTGCGCAAGTCCCCGGTCATCTTTTTGCACTGGTACCACCACCTCACCGTGCTGCTCTTCTGCTGGCACGCTTACTCGGCGCGGATCGGCACCGGCCTCTGGTTTGCGGCGATGAACTACTCGGTGCACGGCATCATGTACGCGTACTTTGGGCTGACGCAGGCGGGCGACGGCCCAAAGAACTTCGCCAAGCGCTTCTCGATGCTCATCACGACCCTCCAGCTCACCCAGATGGTCTTTGGGATCGCGGTGACCGTCTCGTCGGTCGTCTACCTCTCGCGCGGGCTGCCGTGCTACGTCTCGCTCTTCAACTCGCTGCTCGGGCTGGGCATGTACGCCTCGTACTTCGTCCTCTTCCTCCAGCTCTTCCTCTCGCACTACGTCTACAACACCAAGGGCGCGCCCCCGGCCGCCAAGGCCAAGCACGAGCCCCTCCTCGAGCCGCACTGCCCGCCCGCACTCTCCGCCGCGGCCGACGGGGCCGCGAAGGCGCGCCCGGTGGCCGGCAAGCGGCAGAGCAAGGAGCAGTGAGGCCTTGTATGAGCCGTGTCGCGCTCTCGCGCATCGATGGACAGCGAAGGTGCGGCTGGAGGCGGGGAGGGGGGGTGGTGCGCTCGGAGCCCCCCGCCGGCGTTGGGGGCTTGCGAGACGCCGCGGGCAGGGCCGCATTCCGTGAGTCTCGCATGTGTGTTTGGCTGGGGCGCWSSYCYSCRRRCRCRAGYGAGAAGAGAGTGTCCCTTCCTCTCCTCCTTGAGTGGTTGAGTGCGAGACCTACNCCAAAAAAAAAAAAAAAAAA
>elongase-d scaf43 jgi|Emihu1|66051|e_gw1.43.27.1
ATGCTGTCGCTGCTAAGCTTCCAGGAGCACTTTGATGCCCACTGGGGCCAGCGGTACTTTGAGCAGCACCAGCACGTCCCGGTGCTCGCCATCTGCCTCTACCTCGCCGGAGTCTACTTTGGCCCTCGGTGGATGGCCTCGCGCCGCCCGGTCCGGCTCGTCGCCATCTCGAGGGTGTGGAACGCGTCACTCGCGCTCTTCTCGATCTGCGGCGTCGCCGCGTGCGTGCCCACGCTCGTGGGCCACCTCTGGCACCGCGGCTTCCACCACAGCGTGTGCGCAGACTGCTACGAGCTCGCAGGGACCGGGGCGCCTGCTCTGTGGGCGGTGCTATTTTGCTTCTCCAAGCTCGCCGAGCTCCTGGACACCGCGCTGTTGGTTCTCAAGAAGCGGCCGCTGCTGCTGCTCCACTGGTTCCACCACGCCAGCGTCATCGCGTTCGCCTGGGCCTCGTGGGTGTACGCGACGCCGCTCGCGCTCTGGTACGGGTCGATGAACTTCTCGGTGCACGCGGTCATGTACTCGTACTTCTTCGCAACCTCCTTCGACCGCCGCGTGCTGCGCGCCGCCCCCGCCATCACCACGCTGCAGCTGTCGCAGTTTGCGATGGGCACCGTCGTCAATTTTTATGCGTATTGGGCGTACGCGCGTGGGTCGGGCTGCGCCGTCGATGTCGACATCCTCTACCTCGGTGCCGTCATGTACCTCGCGTACGGTTTCCTCTTCGCGCGCATGTTCGTCGAGCGGTACGTCCGCGCCCCGCGGCGGAGACGGCGCGTGAGCGACGCTGGCGAGCGCGAGGCGCTAACGGGGACCAAGCTTGTGTGA
>20
ATGGCCGCCGCCGTCAAGGCCTCCACCGCCGTGTCCGAGTTCCACCGCGCGCATGCGGCGGGCGGCTTCGCCTTCGTCCCGCCCTACCCGCTCGGCCACTGTCAGGTGGACGAGCACGCGCCGTGGTCGCCCGAGTCGGTGCGGCTGTTCGGCGGCATTTTCGTGGCGCTCGGCGTGCTGCGCGGGTGCATACACCTGCTGGCCCCGGTCGCCGGCCGCGCCGTCGGGCGGCGGCTGCACGGCAAAGGGTGGGCCGCCGAGCCGCGCGACTGGCGGCGCCTCTCCGACGTCTCGCACTGCACCCTCCTGCACGTGGCCGCCTCGCTCTACTTTGCCATCGCCCTGCGCCGCGAGCTCGCCGAGTGGGCGAGCGACCCGAGGCAGCTGTGGGCGGTGGTGCAGCCGGCGCTCTCCCCCGCGCTCCGCCTCTACTACGTCTTCCAGCTCGCCTCCACCGCCGAGATGTCCGTCGCGATGGCGCGCAGCCTCGCCTCTGGCCGCGCAAAGGACGGGCCGATGCTGGTGCACCACGCGGCCACGCTCTTCGTCATCATCGCGGCGTGGCGGCTCGGCTTCGTCCGCGTCGGCGCCCTCGTCGTCCTCCTCTTCGACGCCACCGACGTGCCGATCGACGGCATCCGCCTCGGCCAGCTGATGCAGGCCTTCCCGCTGCTCGGCGCCTCGGCCGCGGCGGCCGTGGTGTCGTGGCTCGTGGTTCGCTTCTACGCCTTCCCTCGCTTTGTCATCCTGCCCGCCCTCACCGCCACCGACGCCTACTGGGCCACGTACGCCTTTGTGCCACCGCGGCACATGCTCGCAGGGTACGCGCTCTACCTGGTCCCGCTCGCGGTGCTGTGGCTGCTCAACCTGCGCTGGCTCCTGCAGCTCACCTCCAAGCTCCGCAGCGCCAGCGACTACTTCGCCGCGCTCGAGCGGGACTTCCCGCAGCTCGTCACGCCGCAGTGCCTCTACTTCAACCTGAGCGAGGCGGTCGCCGCGCCGGCGCGCGACCACCTGCACCCGGCCTTCAGCGAGGCTTGCGACCCCCACCAGCGGCGCGGCGGCTTTGGCGGCGCCCGCCGGCACGGGGTGTGCGACGGCTTCGACGGCGCCTCGTGGACGAGGTGGACGTCGCACAACTGGCAGTACCCTCTGGTGGCCGTCGGCCTCTACCTCGCGGGCGTGCCTGCGATGCAAGCCTTCATGGCCGCCCGCGATCCGATCCGGCTGCAGCGGCTGACGGCGCTGTGGAACTTCGGGCTCTCGGCCTTCTCGTGGGCGGGCGCCGCCGTCGTGGTGCCGCACTTGCTCTCGAACCCCGACAGCGGCCTGCTGCGCGAGGGCTTCCACGCGAGCATCTGCTCGCACGCCTCCTCGTATGGCTGCGGCTGGGTCGGCTTCTTCGTGGCCGCCTTCATCTACTCCAAGTTTGCGGAGCTGATCGACACGCTGCTGCTGCTGCTGCGCAAGGCGCCCGTCATCACACTGCACTGGTACCACCATGCGACGGTGCTGCTCTACTGCTGGCATTCGTACTCGGCGCGGATCGGCACCGGCATCTGGTTCGCGGCGATGAACTACTCGGTGCACGCGGTCATGTATGCGTACTTTGGGCTGACGCAGTGCGGCCCGGCGGGCAAGCGGTTCGCCAAGCGCTTCTCGATGCTCATCACCCTCATGCAGCTCGCGCAGATGGTGGTCGGCATCGCCGTCACCGTCGCCTCGCTCGCCTACCAGGCGAGGGGGCAGACGTGCTACGTCCCAATCGTCAACTCCTTCCTCGGGCTGCTGATGTACGCCTCCTACTTCGTCCTCTTCTTCGTCCTCTTCTGCAACCTCTACCTGCGCAAGAAGGACCGCCACGGGGAGGGGCGTGCCAACGGGTCGCCCGTGCCGCCCTCGCCGCCCAAGGCCGCCTCGCCGGCCGACCGCTTCGAGGGCTGGGCCGTCAAGTACGACGAGCTCGAGATGCTCACCGCCTCGGCGTCCGAGGCGATGAACGACGTCTGCCTGCCGCAGGGCGACGCGCTCGCGCCCAAGCGCAAGGTGGCGTGA
>glucocerebrosidase-hit1
CACASTCCTCACCGCCTCAGTTCTCCGACTCAGCTCCACTCAGTCAGCCATGCGACGATGGTGTGCGATGCTCGCGCTGGCCGTGGCAGCGGTCGCCCGCAGCGCCACCATCGAGTGGGTGCAGACGGCACGTGACGAGCATCGACTGCTCGCACCCATGCCGCCCATCGACCTCAAGCCGCTCTCCGAGCTGGGCCACAGCGAGCGGCATGTGCTTCTCCAGCGGCGCGAGCGTCACCAGGAGATCCTCGGCTTTGGCGGTGCCTTTACCGAGGCGGCTGCGCTGAACTGGCAGAGCCTCTCGCCCTCCGACCAGCGGCGTGTCATCCGGCTCTACTTTGCATCGCCCGAAGACGGCGGGCTCGGCTACACCGTCGGCCGGGTGCCGATCGGGTCTTGCGACTTTGGGCCGGGCGGCGTGAACCGCACCTACTCATTCGCAGAGGAGGCGGGCGACACGCACCTGCATCACTTTGACGACTCGATGCAGCACGACGTCGACAACGGCATCATCCCGATGATCCACGCGGCGATGGCGGAGCTCGAGCGCTGGACGGCCGACAGCCTCTCCCTGGTGGCGTCGCCCTGGTCGCCGCCAGCGTGGATGAAGCTGCCGGTCGGCGGCGTGCAGTCGATGATTCGGACGGCGCAGCCAAACGGCCTCGACCCGGCGAAGCAGCGGCCGTACGCGCACTACTTCTCGCGCTTCCTCTCTGGGTACGCGGCGCGCGGCATCGACGTCTGGGGCGTGACGATCCAGAACGAGGCCGAGGCGGCGGACGTCGGCTGGGAGAAGTGTGTCTACACGGCCGACTACATGGCCTCCTTCGTCAAGGAGCACCTCGGCCCCGTGCTGCGCGAGGAGCACCCGCGCGTCAAGATCATCGGCTTCGACCACAACAAGGACCACGTCCTCACCTACGCGCGCGGACTCTACGCGGACCCGGCGGCCGCCCACTACTTCGACGGGATCGGCATGCACTGGTACGGAGGGCTCAACACAGACAACCTCGACGGGACGCACGCGCTCGCGCCGGACAAGTTCCTGCTCGCCACCGAGGCGTGCAACTGCCCCGGAGTCATCTACGAGG
>21
ATGCCTTTCGGGACGGCATATGGGTATGCGCTCCTCCTGGCCGCCTCGTCGTCGGCAACCGCTGCCGCCGCCGCCACTGCCGGCGCAGTCCCGCTCACCATCACCGAAACCTCTCCAATCTCTGCAGACGGTGTGCCACGGCTGCTGGCGCGCCTTCCGGGCGTGGAGCTGCTGCCCATGCGCCCAAAGAAGAACTCGAAACCAGCACCTCCCACGACGGACCAGATCACAGTGATCATCAACTCCACGACCACATATCAGACAATCCTCGGCTTTGGCGGGGCCTTCACAGAGGCTGCAGCGCACAACTGGATTCGCCTCAGTCCCCGCGACCGTGCCGAGGTGATGCGACTTTACTTTGCCAAGCCTTCCGAGGGTGGGCATGGGTACACGCTCGGTCGGGTCCCCATCAATAGCTGCGACTTCTCAGTCCGCCCCTACACCTTCGACGAGGTCGCAGGCGACCGTGAATTGGAGCATTTTGACACCACCGTGTCTCACGACGTAGCCAATGGCATTGTGCCCATGATTCAGGCCGCACAGCGTGAGGTTGCGCAGCGCGGCGGAGGAGCTCTGACTATGTTTGCCTCTCCGTGGTCGCCTCCGGCGTGGATGAAAATTCCACTCCTCCCTCCCACGGGCGCTCGGGGGCCGGCGCCCTCTGGGATCTCGATTGCGCGCTGTCTGGGCCCCTGGGCAAAGTACTTTTCGCTCTGGATCGATGCGTACCAGCGGCACGGCATCCGAATCTGGGCCGTGACGATTCAGAACGAGCCCATGGCTGCCGTCGGTTGGGAGTCGTGCCTTTGGAGTGCCAACAATTCGGCAGCGTTTGTGCGGGACCATCTCGGGCCGGTGCTCGCTCGAGAGCAGCCCGGAGTGTTGATCATAGGCTACGATCACAACAAGGACAAGGTCGCGAAGTGGGCAAAGGCGCTATACGAGGACCCGCTAGCAGCGCAGTATGTGGCAGGCGTGGCGGTGCACTGGTATGGCGGCCTCAAGACAGAGAGCCTCGACGAGACGCACGCCCTCGCGCCCGGCAAATTTATCCTTGCGTCTGAGGCCTGCAACTGCGGCGGCGTGGTCTTTGAGCAACCGGACGCTCGGCGGTGGTGGGCGAGGGCCGAGGATCTCGCCCTCGATATTCTTGTGGACCTGCTCCACTGGGCCGTTGGATGGACGGACTGGAACCTGATACTCGACATCACCGGCGGCCCAAATCACGCTCACAACCTCTGCGACGCGAATATCATTGCCGACCCGCCCAATGCGCGCGGCCATGGAACTCTGACGCTGCAGGCCAGCTTCTACTTTCAGGGGCACTTCTCTCGGTTCATTCCACCCGGCTCGATCCGC
>22
CATGCTCATCCTGCGAGTCGTGCTCCTCCGCGCAGTCTCTGTCGCCGCCGCCTCTCTCAGCACGCCGCCGCCGTCGTCTGTCGTGATTAGCTGCGGGAGCGCTTTCGACGACCGCCTCTCCTGGCTCTGCTCGTTGCGAGCAGAAGGCGGAGCGCCGCTGCTGCGAGTCGAAGAGATTGGGCCGGCGGACAGCCCGCAATACGCGGTCGTGTGCGGCGGCGGGCTGTCGCTGTACCTCTGCCGTGACGCGCCCGCGGTCCCGCTGTCGCTCAGACTGCCAGCCGGCTCGACGCTGCCGCCAGGCGACGGGCCGCCGGCCGGCTGCTCCGCTCACGTGCCAGCCGCCGATCCGTTTGCTGGCTTCGACCGCACCGCGCCGCTGCCGCTGCAGCACCTGCCGCGCTTCCGCCCGCGGCGCCACGTCAGCCGGSSGGCAGGCGCTGGAGGCTGGGGCGTGGGTCGCGCTGGGATGCTCTATCGCGACTTGCTGCCCGACAGGGCGGGCGGATCTCTCATCGTGAGCCTCATCCGNGATCGAGGAGGGCGGCGAGGTGCCCGACTGGGTGCACTACCACCGTGTACGCTTCCAGCTCATCTACATCGTCTGCGGGTGGGTGGAGGCAGCACCAAAAGCTGGGATCATCGGAGGATTTCACTGAGCATCGGCAGCGAGCCAACAAAGCGATTGGCACTAGGTGGTCTACGAGGGGCAGGGCGCGCCCTTCGTCCTGCGGCCGGGCGACTTTGTGACGCAGCCTCCCACGATCAGGCACCGCGTGCTGCGCTGCTCTCGCGGGCTCGAGGACCGGCCGGCACACGTGTCCACGGCACGCCGCACGGAAGGGCCGTGAGGACCCGTCCATGACACTGCCGCAGGTGCTCGAGGTGAGCGCGCCGGCGGAGCACGCCACGCTGGCGGACCACGACCACGCCTTGCCGGGCGGGCGGGCGGTGGCCGCAGGCGGAGAGGGCCTCTTTGGCGGCCAGCGCTTCGTGCGGCACGTGGCGGCAGAGGAGAGGGAGGCAGGCGGCGGAGGAGAGGAGGCGCGGGGCGACAGCGGGGCTGGCGTTTCTTTCTCGTGGCTCGAGAGCGGGGTGGGCGAGGCGACGGCGGGGCTGGCGCGCGTGCGAATCGGCCGCCGGACCGGCGCCTCGCTGGCTTGTGGTGGTGGAGGTGGCGA
>23
CTCTCATCAATGGCTGGACTGGCCCGCTCCGTGCGCCTCTTCGCGCGGAGCAGCTCGTCGAACGCTGCGCTGGCGGCGCCGCCGCACCTCGCCAAGGCGGCCTCCGTCCGGCGGCGCCTCGAGGAGCAGGTGCTCGCGTCGCAGCTTGGCGGCGGCGAGCAGCGGATCGCGTCGCAGCACAACCGCGGCAAGCTGACGGCGCGCGAGCGACTGGAGCTGTTCCTCGACCCGGGCAGCTTCCGCGAGTACGACGCGCTCAAGGCGCACCGCTGCATCGACTTTGGCATGCAGGAGCAGGTGCCGCCGGGCGACGGCGTCGTGACGGGCCACGGCCTCGTCGACGGCCGGCGGGTGTTTGTATTTTCGCAGGACTTCACAGTGTTCGGCGGGTCGCTGTCGGAGTCGCACGCGGAGAAGATCTGCAAGGTCATGGACCAGGCGATGCTCGTCGGCGCGCCCGTCATCGGGCTCAACGACTCTGGCGGCGCGCGGATCCAAGAAGGGATCGCGTCGCTCGCCGGGTACGCCGAGGTCTTCCAGCGGAACGTGGAGGCGTCGGGGGTGGTGCCGCAGCTCTCGGTAATCATGGGGCCGTGCGCGGGCGGCGCCGTCTACTCGCCCGCCATGACCGACTTCACGATGATGGTTGACCACACGTCGTACATGTTTGTGACGGGCCCCGAGGTTGTCAAGACAGTCACCAACGAGGTCATCACGGCGGAGGAGCTGGGCGGCTCGCGCACGCACACGCGCACGTCRGGCGTGGCGCACCTCTMCGCCGCCAACGACCTCGAGGCCATGTCCGCTCTCCGCCGTCTGGTCGGCTTCCTCCCCTCCTCCAACCGCGAGCCTCCGCCGGTTCGCGAGACGGAGGACTCGCGCGCGCGCAAAGACTCGGCGCTCGACCGGATTGTCCCCGAGGATCCCAACGTGCCGTACGACATGGGCGCGCTGGTGCGGCGCGTGCTCGATGACCGCGAGCTGCTCGAGGTCTCGCCCAGCTACGCAAAGAACATCATCACCGGCTTTGGGCGGATGGAGGGGGCGACGGTCGGCATCGTCGCGAACCAGCCGCAGGAGCTGGCGGGCTGCCTCGACATCGACGCCTCGGCCAAGGCTGCGCGCTTCGTCCGCTTCTGCGACTGCTTCAACATCCCGCTCCTCACATTCGTCGACGTGCCCGGCTTCCTGCCCGGCCGCGCTCAGGAGCACGGCGGCATCATCCGGCACGGCGCGAAGCTCCTCTTCGCGTACGCCGAGGCGACGGTGCCCAAGGTGACGGTCATCACGCGCAAGGCGTACGGCGGCGCGTACGACGTCATGTCCTCAAAGCACCTGCGCGCCGACGTCAACTACGCGTGGCCGTCGGCCGAGGTTGCCGTGATGGGCGCCCAGGGCGCGGTCGAGATCATCTTTCGCGGCAG
>24
GCCGCGTTCCAGAGGTCATGAAGACCCTGCGCTCGACGGTTGTGCGTGCGGCTGGCAGTAGGCTGCTGAGCGCGCGTGCGGCAGCTGCGTCGGTGCTCGATGGCGCGGTCGACACCTCGAGCGCCTCCTTCCTCGCGAACGCCGCGCGGATGGACGAGCAGCTGATAGAGGTTCGCTCGGCGACAGCGGTGGCACACGAGGGCGGTGGCCCGCGCGCGCGGGCGCTGCACACGGCGCGCGGCAAGATGCTCGCGCGGCAGCGCGTCGAGGCCCTCCTCGACCCCGGCTCGCCCTTCCTTGAGCTCTCCCCGCTCGCCGGCCACGACCTGTACGGCGACGAAGCGGTGCCGTCGGGCGGCGTGGTGACGGGCGTCGGCTCGGTGAGCGGGCGACTGGTGATGATCGTGGCGAACGACGCGACGGTCAAGGGAGGGACCTACTACCCGATCACGGTGAAGAAGCACCTTCGCGCGCAAGAGGTTGCGGCGCAGAACCGGCTGCCGTGCGTCTACCTCGTCGACTCGGGCGGCGCCAACCTGCCGCGGCAGGCCGACGTCTTCCCCGACAAGGAGCACTTCGGCCGCATCTTCTTCAACCAGGCGAGGATGTCGGCTGCCGGAGTGCCGCAGCTGGCGCTCGTCTGCGGCAGCTGCACCGCCGGCGGGGCGTACGTGCCCGCGATGGCCGACGAGGCGGTGATCGTGCGTGGCAACGGCACCATCTTCCTCGGGGGGCCGCCGCTCGTCAAGGCGGCCACCGGCGAGGAGGTCACGGCGGAGGAGCTGGGCGGCGCAGACGTGCACTGCAAGACCTCGGGCGTGACCGACCACTACGCGCTCGATGAGCCGCACGGTCTGAGGCTGGCGCGCCAGATGGTCGCCTCGCTCCCGCCCTCGCAGGGCGGGTCGCTGCCCCGCGCGGACGCGCGGCCGCCGCTCTTCGACCCGGCGGAGCTCCGCGGTCTGGTACCGGCGGACTCGCGCCAGCCGCTGCCGATGCGTCGCGTGCTCGCCCGTGTGCTGGACGGGTCTGAGCTGAGCGAGTTCAAGGCGGAGTACGGCTCGACGCTGATCACCGGGTTTGGGTCCGTGCACGGGTACCGGGTCGGCGTCGTGGCAAACGACGGCGTGCTCTTCTCCGAGTCGGCGCAGAAGGGGGCCCACTTTGTGCAGTTGTGCGCGCAGCGCGGCATCCCCCTCCTCTTTGTGCAGAATATCACCGGCTTCATGGTGGGCAAGGCTGCCGAGCACGAGGGCATCGCCAAGCACGGCGCGAAGCTGGTCAACGCGGTCGCGACCGCCAACGTGCCAAAGCTGACCGTGGTGGTTGGCGGCTCGTTCGGCGCGGGGAACTATGGCATGTGCGGCCGGGCCTACTCGCCGCGGTTCATGTTCATGTGGCCAAACTCGCGCATCGGCGTCATGGGGGGCGAGCAGGCGGCGGGCGTGCTCTGTCAGGTCAAGGAGGCGCAGGCGGCGCGTGCGGGCACGCCGCTCGACGCGCCGGGCCTCGAGAAGTACCGCGAGAGCATCC
>25
TGCACACGATGCGCGACGTGGGCACGCCGCGGCCGGCATCGCACTGCGGCACCCCAAAGCCCGGCCGCCCTCCCGCCGCGCGCGGCGAGTGGGGAGGGATGGCGGTGAGCGTGGGCAACGTCAAGCTGGCCGACGGGGCGTGGGACATCTGCTTCTCGCTCGTCGTCAACAACATGGTTCGCGGCGCGTACGGCGCGGCGCTGCTCATGGCCGAGTACCACCAGTACCTCTCCGCCCGCCCCGACGAGCTCCTCCGTCTCGCCCGAGGGGCAGAGGCACCAGGGGCAGAGGCACCAGGGGCAGAGGCACCAGGGGCAGAGGCATCACACGCCGCGGGAGGCGGAGCCGCAGCCGCCGCCGCCGCCGCCGCCCGCGGCGACTCGCCCTCCCCGGCTGCGGCGGTGGCGCCGAGGGCGTGCGCGGTCACCAACCCGCTCACCAGCCGCTCGGACCTCGAGGCGGTCGCGGCGGAGTCGCCGGGCGACTTCCACGGCCGCGTCGGCGCCTCGCGGCTGCACTGGCTCGACGGGCAAAGCGGCGCGTGGCTCTCGCTCGACGAAGAGGCCGGGTCGTGGCGCGGGTGGGACGCGGCGAGCGGCGCGCCCGCCGCGCCGCGCGGGCCGGAGTGGAGGCCGTGGAGCGCCGCGCTCGACGAGTCCGCCGCGCCGTGCTACGACTGGTTCGTGGGCGGCCGCACCTCTGCCGCCTTCAACGAGGTGGACCGGCACGTGCTGAGCGGCCACGGCAACCAGGCGGCGGCTGTCGCGTATGGCGTGCCGTCCTCAGACCGGACGACCGACCTCGAGCGCGCGCGCAAGTCGATCACCTACTCCGAGCTCCTCCTCCGCTCGACCGCCGCCGCGCGAGTCCTCCGGGACGTGGGCGTCGGGACCGGCGACCGGCTGGTGCTTCACCTGCCGAACGGGCTCGCGCAGCTCGTCTGGCTGCAGGCGGCGAAGCGGGTGGGCGCCGTCTACGCGTGCCTGCCGACCACGCTCTCGACCAAGGCGCTCGCRGACCGCGTGGCCGACCTCAAGGCGTCGCTCGTCATCACCGCCTCGTCACTCTCGCCCACCCTCGCCGGAGTCAAGCTCAAGGCCATCGCTTTGCGCGCCGTGTGCGATTACGTGCCGGCAGGCGCGGCGGCGAGCGCGGTGCGCGAGGAGTTGCCCGCGCTGTCAGCGGGCGAGGAGCTGCCCGTGGACGAGGTGCTCGGCGCGCTCGCCCACTCCCTCGCCCACGAGCGAGTCGTCGAGACGCGCGAGCTCGCCACCACCCTCGAGACGCTCCTCTCGATGCGCGCGAGCCTCCGCAGCCGCGCCGGCGCGCTGGCCGCCGCACTCGTCGACGCCGCCACCGCGCGCCACGCTGCCGCCCACCACACAACCGGCGGCCGGCCGCGCATCCTCGTCGTCTCGAGCGGGACCGSCGCCGGCGCCGCGTCTTCAGCCGCCTCGGCGGCCGCCTCGGCCTCCTCGGCCGCGTCGGCCGCGGCCACGCCGTGCGCCACTCCGCCGCGCGCCGACTCGGTCGGCGAGGCTCTCAACCAGCAGACGGAGCGGGGCCGCGGCTGCCTGCTGAGCGGCGTCTACCTGCCCGGAGAGCACCTGTACGAGGCGGCCGAGAGCGAGGTTCTCTCTGCGGCCGGCGCGTCCTCGGTCGCCGAGCTGCTCGGCTGGGGCGGCGCAGAGATCGCGAGCGCGTTGTGGCGCTCCGCGGCGCCGGTGGCGCTGACCGGCCGCGAGCCGATGTGCGTCATGTACACCTCGGGCACCTCCGGCTACAAGCCTCGCGGCTTGGTGTATGACCATGCCGGGCTAAGCTGCGGCGCCGTCCTAACCATGGAGACGGTGCTCGACGTGCGGCGCGGCTCGGATGTGGTACTCGTGCGCGCGGCGCCCTCGTGGATCACCGGCCAGGCGTACGCCGTCGCCGGCGCGCTCGGCTGCCGCTGCACGACCGTGCTCGGCCCGTGGGACGAGCTGGCGCCGTCGACCCTCTCCGCCGTGATGGCGCACGCGCGCGTGACCGGCTTCATCGCCTCGGCGTCGGTGCTCAAGCGCGCACTCGGCCGCGGCGAGCGCGGGCGGGAGCCGGGCGCGGCACATTTGCGCGTCGGCGTCTCGTGCGGCGAGCCGCTCTCCGCCACGGCGCACGAGCTGGCGATGGAGTCGCTCGCCTCGCACTACATCAACGCGTATTGGGCGACGGAGCACGGCGTGATGGTCCTCGCGCCAACTTACGGCAACGCGGAGCAGCCGGTGCGCGCCGACGCGAGGATGCGAGAGCTGCCTTGGGTCGACGCAGCGGTGTGGGTGCCCGACGCTCCGGCCTCGCAGGGGGGCGAGGGGGGCGGGCGGGCCAGCCAGCGCGTGGCCGCTTGCGACGACGCCGCCGGTTCCCTCGCCGGCGCCCCGCTGCGCGAGGTCGGCTCGTCGGCGCTGCTACGGCCGTGGGGGGCGAGTGCTCCAGGCGCGAGCTTCCACACCGCGAGCCAAGACGGCTCCGAGACGGGCGTGCTCGTGTGCCGCCGGCCGTGGCCCGCGATGGCGCGGACGGTGTGGGGCCGGGTCGACGAGCTGGGCACCGCCGGCTGGCGCGGCGACCACGAGCTCTACGCGCGCGCCTACTGGCCAGAGTACCTGGTCGACGGCGAGCGCGAGCGCGCCTTCTCGCTCGGCGATCTCGCGCAGCGGTGGGGGGACGGGTCCGTCTCCGTCATCGGCCGCCACCACGAGCTGATGCTCAGCAGCGGCACCGACCACGAGCGCTCTCCCGGTCGCAAGGCGGCGGCCGGCGCCGGCCGCGTGTGCGTGTGCGAGGTCGAGAACACGCTGCTCAAGCAGCGGGCGGTGCTCGACTGCCTGGTGGTGGTCGTGCCGGTCGGGCCAGAGGCGGGCGAGCTGCCGCGCACGAGGAGCGAGGGCGGCCGGCGCGGCGCTGGCGCGCCGGCGGAGATGGCGCCGGTGGCGTGCCTCGTGCTGCAGGAGGGGTGCGCGCTCAACGAGGAGCTGGTGGCGGCGCTCAAAAAGCTGGTGCACGAGGCGCACGGCGAGCATTGCGTCCCGACCGACCTGATCCCGATCGGCGCGATCCCGCGCACGCACAACTCCAAGCCGATGCGGCAGGTCGTCGGCCAGCTCTTTGCCGGCAACTTTGGAGGCGACGTGGCGGAGATATCGAACCCAGAATGCCTCACGGAGCTCGGCGCAACGATAGCAGATTGGCGCGCCATGCGCGCTAGCCCCGTCCTGGACGAGCTGCCCTGAACGAGAACGCGCTCTGCCGAGGCGGTTATGTGTGCGTGGGCCCTTACGGCTTTTTTATATTGGCACCCAATTCTGGCAAAAAAAAAAAAAAAAAAAAAAAAAAAAAAAAAAAAAAAAAAAAAAAAAAAAAAAAAAAAAAAAAAAAAAAAAAAAAAAAAA
>26
GGGAAGGAAATGTGGCCTCTTCGAGCTGGTCGAGCCTCGCGAGCCTCCCACAGCTCGTGGCTAGCCAAGCCTCGCCTCCCGCTCGTCGCCCGCCGCTCGCTGTCGGCCGCGGTGGCCAAGCCTCGCCTCCCGTTCGAGGGCGTCCGCGTGCTCGAGAAGGCCAACCTCCTCTCTGGCCGACTCACGGGACTGCTTTTCGCCGATCAGGGCGCCGAGGTCCTTGTCATCGACCCAAAGGAGGGTGGCAGCGTTGACTCGTACCTCAACCGCAACAAGATCGCAGTTCGCGCCTCTGACGTCGAGCCGTCCTCAGCCGACATCATCCTCGTCGACGGAGCCGACGCCTCGCTCGCGCGCCTGCCTCACCAGGTTCTGATGCGCACCGTCGCCGCGCTGCCGGGCGACGAGCGGTTCGGCCACCTGCCTGACGACGTCGACGAGGACTACCTGAGCGCGCTCACCGGCTTCTTCACGGACATGGACATGATGGGCTGGCTCGACCGGCCGGTGACGTACACGCCGCTCCAGCTCTGCTCCATCTACGCGGGCGTGATTGGGGCGAACGCCTGCGCGGCGGCGCTGCTCGACCGCCTCCGGTGCGGGCAGGGGCGCGAGATCCACGCCTCTCGTATCGCGGGCGGGCTCTCCGCCATCGGTGCCCTCTGCCTCAAGCAGCGAGGCTTGCCTCCCCATCTCGACCCAGTGCCAGCTATCTACAAGAGCTCGGCGGACATCCTCGCCAAGCGGAGAGGGATCGAGCCATCGGAGCTGGACGCGTACAAGCAGGCTGCCATCTCGGACCCGGCGAAGCAGGCGTGGCTCTTCCAGCGGCTCTACCCCTTCATGGCCCCTTACAAGTGCAGCGACGGCGAGTGGATCCTTCCGATGGCAACCTTCAACCGGCGCCTCGCGACGGGCTACTGTGCGTACCTTGGCTTTGCCGACGACGTGTCCGCCTTCGGCATCGTCGACAGAGACCCGTACGACCCCGCCTCCGCCCCGTTCGACGACCGCAACCTCGCGCTGCCGATCGGCTTCAACTTCCCGTCATCCTGCAAGGTGGCGGAGCTGTTCGAAGCCAAGTTTCTCCAGAAGACGGCGCTGGAGTGGGAGGCGGAGCTCGAGGCCGCCGGTCTTCCGTGCGCTGTAATCCAGACGTGGGAGGCGTGGATGCGCGACCCCGACGCTCGCGCTGCGCGCATCTTTGCGGAGGTGGGAGGGGAGGTGCAGCTGGGGCGCGCCGCGTGGGTCAAGTCGGCAGGCGAGTACCCAGACTTGCAGCCGATGGTGGATGGTGCGGCTGCCGTCGCGCGGGACCGAGCCGCGCCTCCGCCCGCCGCCACCGCCCCCCCGAGGCAGCGCCCTCTCGAGGGTTTCGTGATCTGCGACTTCGCGAATGTGATCGCCGGCCCTGCTTGCGGCCGGATGCTCGCCGAGCTCGGAGCGACCGTCTACAAGCTCGGTCCGGGCGTGCCGCAGCATGGGCCGATGGTGATGATGGTGTGGCAGGCGGAGCTGCATCAAGGGAAGCACTCGATCATCCTCGACGCGAAGAAGGTAGAGGCGCGTGAGGTGATCCAGCGGGCGATCAAGGCGGCGGACGTGGTCTTGGTGAACAAGATGGACAACCAGCTCGTCAGCCTGGGGCTGAACCGCGAAGCCCTCGACGTCGCCAACCGAAAGGCGATCTTGCTGCAGCTCAAATCGCACCAAGGGGAGCGGTACACGCGCAAGAGCAACTGGAACGGGTACGACCCCGCGCTGCAGGGCAAGACCGGGCTGATGACGCGCTTCGGGCCGCACGACCCCGCCGCCGTCGCTCGGGAGGGCGCGGGCGCGGGCGTGCCCAATTTCCACGGCGTCGCTTCGTGTGTCGACTACCTCACCGGGTACATGGCGGCGTGGGCCGGCCTCGCCGCGCTCTACTCACGAGAGGTGCGGGGCGGGGAGCAGGGTGACTGGGCGGTGACCTCGCTCGCGGTGTGCGCGAGCCTCACCCAGCTGACGCTGCAGCGTGGCGAGCCGCCGCCGTCGGCGGTCGGGCATGACGCGACGGGCATGACGCCGCACAAGCGCGTCTTCCCCGTGGCGGGCGGCAGGTTCATCTACGGACAGGCGCCCGAGGCGTGCGACGTGCGCGAGCTAGCGGCGACGCTCTCCTCACTGGAGAGCGACGCCGCCATCGCGCACTTTGAGAACGCGCTGGGAGGCGCGCTCGCGGTGCCCGTCCTCACGGTGCAGGAGATCGCYGCCCTCTGCTCYGACGGCGGGAGCAAGACRGCCAACTTCACGCGCAAGCGAGGCGAGTCCGGGTGGGAGGTGGAGACCTGGGAGCCCACCTGGTTCTGCTTYGACGGGGCGCCGCTCAGCTGCGCCCGGCCGCCCGCCTTCGCCGGCGCTGACGCGCCGCAGGTCCTCGCGGCGCTCGGTTACTCGCCAGGCGAGGTCCTCGGCCTGAAGCAGTCACGCGCGGTCGTGCCAACCTCCTGGTACGCGTGGGCCGACGAGCCGCCTCGCGAGCCGTTGTCCAGCCCCGTCCCTCCCTCCGTGACAGCAGCACACAACGTCCCGGCTAGGGACCTGGAGTTGCTAAAGGAGGGGCTGGAGTGAGGGTTGGACTAGAGGGAATTAGATGGAGCGTCGGGGCATGTGCATGAGTACAGTACGTCACACAATTTGGCATTTGTCTCATTAGAGATACTCTAGGCTTGCAAACCAGCTGAAACGTAAACTGTATTTTTGTTGAGCGAGATCAGCATGTGCGCAATCCAAATCACTTTCA
>27
AAGGAAATGTGGCCTGTTCGAGCTGGTCGAGCCTCGCGAGCCTCCCACAGCTCGTGGCTAGCCAAGCCTCGCCTCCCGCTCGTCTCCAGCCGCTCGCTGTCGGCCGCGGTTGCCAAGCCTCGCCTCCCGTTCGAGGGCGTCCGCGTGCTCGAGAAGGCAAACCTGCTCTCCGGTCGACTAACGGGTCTCCTTTTCGCCGATCAGGGCGCCGAGGTCCTTGTCATCGACCCAAAGGAGGGTGGCAGCGTTGACTCGTACCTCAACCGCAACAAGATCGCAGTTCGCGCCTCTGACGTCGAGCCGTCCTCAGCCGACATCATCCTCGTCGACGGAGCCGACGCCTCGCTCGCGCGCCTGCCTCACCAGGTTCTGATGCGCACCGTCGCCGCGCTGCCGGGCGACGAGCGGTTCGGCCACCTGCCTGACGACGTCGACGAGGACTACCTGAGCGCGCTCACCGGCTTCTTCACGGACATGGACATGATGGGCTGGCTCGACCGGCCAGTGACGTACACGCCGCTCCAGCTCTGCTCCATCTACGCGGGCGTGATTGGGGCGAACGCCTGCGCGGCGGCGCTGCTCGACCGCCTCCGGTGCGGGCAGGGGCGCGAGATCCACGCCTCTCGTATCGCGGGCGGGCTCTCCGCCATCGGTGCCCTGTGCCTCAAGCAGCGAGGCCTGCCTCCCCATCTCGACCCAGTGCCAGCTATCTACAAGAGCACGGCGGACATCCTCGCCAAGCGGAGAGGGATCGAGCCATCGGAGCTGGACGCGTACAAGCAGGCTGCCATCTCGGACCCGGCGAAGCAGGCGTGGCTCTTCCAGCGGCTCTACCCCTTCATGGCCCCTTACAAGTGCAGCGACGGCGAGTGGATTCTTCCTATGGCGACCTTCAACCGGCGCCTCGCGACGGGCTACTGTGCGTACCTTGGCTTTGCCGACGACGTGTCCGCCTTCGGCATCGTCGACAGAGACCCGTACGACCCCGCCTCCGCCCCGTTCGACGACCGCAACCTCGCGCTGCCGATCGGCTTCAACTTCCCGTCATCCTGCAAGGTGGCGGAGCTGTTCGAAGCCAAGTTTCTCGAGAAGACGGCGCTGGAGTGGGAGGCGGAGCTCGAGGCCGCCGGTCTTCCGTGCGCTGTAATCCAGACGTGGGAGGCGTGGATGCGCGACCCCGACGCTCGCGCTGCGCGCATCTTTGCGGAGGTGGGAGGGGAGGTGCAGCTGGGGCGCGCCGCGTGGGTCAAGTCGGCAGGCGAGTACCCAGACTTGCAGCCGATGGTGGATGGTGCGGCTGCCGTCGCGCGGGACCGAGCCGCGCCTCCGCCCGCCGCCACCGCCCCTCCGAGGCAGCGCCCTCTCGAGGGTTACGTGATCTGCGACTTCGCGAACGTTATCGCAGGGCCGGCGTGTGGGCGCATGCTCGCCGAGCTCGGAGCGACCGTCTACAAGCTCGGTCCGGGCGTGCCGCAGCATGGGCCGATGGTGATGATGGTGTGGCAGGCGGAGCTGCATCAAGGGAAGCATTCGATCATCCTCGACGCGAAAAAGGTAGAGGCGCGTGAGGTGATCCAGCGGGCGATCAAGGCGGCGGACGTGGTCTTGCTGAACAAGATGGACAACCAGCTCGTCAGCTTGGGACTGAACCGCGAAGCCCTCGACGTCGCCAACCGAAAGGCGATCTTGCTGCAGCTCAAATCGCACCAAGGGGAGCGGTACACGCGCAAGAGCAACTGGAACGGGTACGACCCCGCGCTGCAGGGCAAGACCGGGCTGATGACGCGCTTCGGGCCGCACGACCCCGCCGCCGTCGCTCGGGAGGGCGCGGGCGCGGGCGTGCCCAATTTCCACGGCGTCGCCTCGTGTGTCGACTACCTCACCGGGTACATGGCGGCGTGGGCCGGACTCGCCGCGCTCTACTCACGAGAGGTGCGGGGCGGGGAGCAGGGCGACTGGGCGGTGACCTCGCTCGCGGTGTGCGCGAGCCTCACCCAGCTGACGCTGCAGCGTGGCGAGCCGCCGCCGTCGGCGGTCGGGCATGACGCGACGGGCATGACGCCGCACAAGCGCGTCTTCCCCGTGGCGGGCGGGAGGTTCGTCTACGGACAGGCGCCCGAGGCGTGCGACGTGCGCGAGCTAGCGGCGACGCTCTCCTCACTGGAGAGCGACGCCGCCATCGCGCACTTTGAGAACGCGCTGGGAGGCGCGCTCGCGGTGCCCGTCCTCACGGTGCAGGAGATCGCYGCCCTCTGCTCYGACGGCGGGAGCAAGACRGCCAACTTCACGCGCAAGCGAGGCGAGTCCGGGTGGGAGGTGGAGACCTGGGAGCCCACCTGGTTCTGCTTYGACGGGGCGCCGCTCAGCTGCGCCCGGCCGCCCGCCTTCGCCGGCGCTGACGCGCCGCAGGTCCTCGCGGCGCTCGGTTACTCGCCAGGCGAGGTCCTCGGCCTGAAGCAGTCACGCGCGGTCGTGCCAACCTCCTGGTACGCGTGGGCCGACGAGCCGCCTCGCGAGCCGTTGTCCAGCCCCGTCCCTCCCTCCGTGACAGCAGCACACAACGTCCCGGCTAGGGACCTGGAGTTGCTAAAGGAGGGGCTGGAGTGAGGGTTGGACTAGAGGGAATTAGATGGAGCGTCGGGGCATGTGCATGAGTACAGTACGTCACACAATTTGGCATTTGTCTCATTAGAGATACTATAGGCTTGCAAACGTACTGTCTTTTTGTTGAGAGATCAGCATGTGCATGTGCGCAATCCAAATCACTTTCATGGCTGCCCGCTCTTGTTTTCCTGTTTTCCAAAACGCCCGGGCCCGCCCGCGGCCTTGGGCGGCCCCGGCCCCCGCAGATCCAGAGAGCTGGTGAGATCAAAACGCTCGGCCCCCGGAGGGGGTCGGGCGACGGGCGTGAACAAGGGTCACTTCGAAGGGTGAACTCTAATCTGCTGTGAAAAAGAAGCATGCGTGCGCGCGCGTCCGACGGTCGAGGAGTCGAGAGGCCACCACCACCCACTCAAAAATAAAATATTCTTCAAGCTCCCCCTCCGAGACTAGAGAGACAGAACACACCCAGGAGAGATGGGACTGCCCCCCGCCCCCACTTGCCCTGACTGCACAGGATAGCGTGTCCACCACGCACTCAAGTACGGGCAGGGAGGCGCTTTTCAGCCTTGCCCTCTCGCCGGCCCTTCCCGACCGGGCTCCGCGGGGTCGGCCAGACGACCAACCGAGAGGTTTCGAGCTTAGCCTCGAGGGCGCGACGCGCGCGTTTCTTTTCGTATTACTAAATTCTCACACGTCCAACATTAC
>28
CAAATGGAAGGCAACCAAGGCGGCCCAAGGGCGATGGCCTCGACCTTCAGCTCATCCTCGTCCGACGGCGACAGCCGCACTGCCCCACTCGACGGCCTCCGCGTCGTCGAGATCGGCTCCTTCCTCGCCTGCCCGCTCACCGCGCGGCACCTCCTCGACCTCGGCGCGTCAGTCACGGCCGTGGTGCGACCAGAGTCCGCTCGGGGGCAGCGCGCTGAGCWGGCGTGGCGGCCAGAGACGACGAGGGCAYTGAGGAGTGGCAAGGACGTCGTGACCCTCGACCTCAAGTCGCCGGCCGGGCAGGAGGCGCTCGACGAGCTCYTCGTTGCGGCCGACGCTGTCGTCRTCGGCTTCGCTCCAGCGGTGTGCCGCCGGCTCCGCCTGACGGCCGAGCGGGTACATGAGGTCAACCCTCGCGCCGTGCTTGCTCACCTGCCCGGCTTTGYGACGGGCGACGCGGAGCGGAGCAAGATTGAGGCGTGGGAGGCGTCCATCCTCGCAGAGGCCGGCGTCTTCCGAGACATGGGCATCAACCGCCAGCTCGCTGGCAAGCTCGCCTCGTACTCGCCTCTGCCKCTCGCATCGTCGTACGCCTCCATCTTTGCCGCCCTCGGGGTCGTKTCTGCTCTGCGCAAGCGCACGACTCTGCCGCCCGGCGCGGCGCCGCGGCTCTCTCTGGAGGTGCCCCTCGCCTCCGCGCTGTGCGACGCGCTGGTGCACAACTCGCTGCAGCACGAGGTGCCCGAGGAGTACCGCTCGCGCAGGCAGCGCGCCCTCGACAAGCAGCGGGCCGGCGAGCCGCTCGACTACTTTGAGACGCTCGAGCTGACGGACCCCTTCTTCTCGCACTACACCACCGCGGACGCGC
>29
GGCCCCGAATGCCGTGGAGAGCACTCGCTGCTCCACTGCTACTCGACGGCCGACGGGTCGTGGCTGCTCCTCGTCGCCTCCCTCCTCCCGCCTTTGAGGATGGGCGAGGACGAGCTCAAGACGGTGCTGCGCCACCTCTCGCTCGCCGACGGGCGGCTGCACGCGGCGCTGCGGCCCGCACTCGAGCGCGGCGTCGGCGGCGTGAGCGACGCGGCGCTCGAGGCCGCGGTTGGCGGCGCGCTGCGCGCGGGCCCCTCCGCGTCGTGGTGGGCCGAGCGGCTCGGCGCGGTCGGTGTGAGCGCGGTGCCGCTCGCGTCCTTCGACGTGCTCCGCGAGAGCAACATCCTGGCGGCGGAGGACTGCACCGTCGACCTCGGCGGCTCCACCTTTCAGTTCCTGCGCCACGGGTCGCACCCGCTCGGCTCGCCGCTCGTCATGTTTGCGCCGTGCTCCGTCCGGACGCCCGGCGGGCGCGGCCTCGCCGTACCGCTCGAGGACGCGCCGCGCTACGGCGAGCACACGCTCGAGGTGCTCGGCGAGCTCGGCGTCGACCCGACCCTCCTCCTCTCGCGCCACGCCGCGGCCACCGGCTGGTGCGACGACTACCTGCCCGGCAAGGCGTCGCAGACGCTGCCCGACATCCCCCGGCCGGTGCTGAAGACGTGCCCCGTGTGCCTCGACCCGATCAAGCGGCACGTCGGGCTGGCGTGCTCCCACTGGCTCTGCCACGACTGCGCGGTGCGCTGCTCCAACGCGGGGCTCGCCTCGTGCCCCGTCTGCCGCCACCCGCAGCTGCTCGACCCCGTCCGCCTCGCTCGCCGCTCGGTGGAGTGGCGCGCCGCCTACGGCTCGTGGCGGCAGGGCGGCGTGCGCGGCTCCAAGGGCGAGGCCTCCTCGATCAGCAGCGCCGCGCAGGCGCCGGCGCGCTCCCTCGTCACCTCGGCGGCGGGGGACCTCGCCAAGGGCTCCTTCCGCAAGTGGAGCGGCGCCAGCCTCGCGCACAGCTCGCCGATCCGCGCGATGAAGTCGTGCGCCGCCGGGCTGAGTCTCGCGGAGGTGCGCGAGCAGGAGCTGCTGCGCCGGCGCGACTCGGACGCCTCCTCGGCCCGCTCCTCCGCCCGCCTCTCGGCCGGCTCGGGCCGCTCGCCCGGAGCCCCTCGCCCCGCCCACGAGCTGCGCGACTCGCTGGGCAGCGAGGTGCCTACCCGGCCGGCGTCGCGCTCCTAGGAGCAGCGCCGCCCCGCAGAGAGGCCTCGCCCGGGTGCCTCTCGCTGCGCCAGGCCTCGCCCATCGGCGCCTGCCGGTGGCCGCTCCGGGCGCCACCACCTCTGCCGGTCTCCTCCTATCCTCTGAGTGCGATCGGATGGAGAGGCGAGGCCGGTGGTTAAAAGATGAACATGTGTGCAATAGACTTGTGGTGCTGTGCAGTGCGTGTGCAGTGCGCGTGGTGGGAGAGGGTGGGAAGGGCCCACTGCGGAAAGTGTCCAGTGCGCGGCGGCTCGCGGCGGCCATGCGTCCTCTAGAGTGCGATCGGATGCCGACGTCGGAGCACCGGGGCCCCTGTCAGAAGTGATTCAGGTGTGAGTTGGAGGGAGGTGCGCGTACTCTACAGTGTGTGCAGTGCAGGGGAGACATGTGGCTGGGTGGGGAGACGAGAAGGGTGTCGCCGATTAAGAAGACGCTCTAGCCTGCCTCTCAMWRRRARWCCTCTTGTGTGGAGAAATTTACCTTAAACCTTACAAAAAAAAAAAAAAA
>30
CTGCCTGCGCCGACCACGCTCGGGGCTCCGTCCATCGCCACCAGATGCTGGCTCGCTCTCGCCTGCCTGCCGCGTTGCCGCTGCGCCGGCTGCTGAGCACCAAGGCCATCCCGCCGCCAAAGCTGTTTGACTACGCCACCGTCACATCGCACATCCACGTCTCTGACGCAATCTCGGCGGTTGAGGCTGCCTTTGGCGCGCTGGCTCGCGGCAAGGTGGACGTGCCCTTCCCGATGCACATTGGGATCGACGAGACGGCCAGCGCGGGGCCTGGCGACTGCCACATCAAGGGCGGCTACGTCTCCGGCGAGTCGACCTGGACCGTCAAGCTCGCGTGCGTCTCGTTTTACAAGAATGTCGCCGACGGCCTCCCCCCGGGCGGCGGCATCTTCGTGGTGATGAACGCGAAGAACGGCGCGCCGCTCGCCGTGATCCAGGAGAACCGCTTCCTGACCGACGTGCGGACCGGCGCCGCCGGCGGCATCTCGGTCAAGTACCTCACCAAGCCGACCGACAAGACGGTTGGCTTCATCGGCACCGGCGCGATCGCAAAGTCGATGGCGCGCGCCACCGCCGCGGTGCGGCCCGGCTTCACGGGCTTCGCGTACGGCGCCGACGCAGAGATGGCGCAGTCCTTTTGCGACGAGATGCGGGCGGAGCTCGGGTGCGAGTTCACGGCGGTGGGGTCGGCGGAGGAGCTCTGCGCGAGCGCCAAGGTCGTCTTCACGCAGACCCCCGGCTCGGCGACCGTGCTCGAGCGCTCGATGCTGCAGCCGGGCAGCACTGTGATTGCGTCTGGCTCGGACCAGCCGACCAAGCAGGAGTTGCCCGTCGACCTGCTCGCCAACTGCAAGTACGTCTGCGACCTCGTCGGCCAAGTGTCGAAGGTGGGAGAGCTGCGCTCTGCGCTGGCGGCGGGCGCGATGACGGAGGCGGACGTGTACGCCGAGCTAGGCCAGGTCGTCAACGGAGACAAGCCCGGCCGCGAGGGGGACGAGATCATCGTCTGCGACTTGACGGGCACCGGCGCGCAGGACGCCGCCATCGGGCAGGTGGCGTGGGAGAAGCTCTCGAAGCTCTGACCGCCGTACAGAACGAGCCGCCGCGCGCCGCGCCGCCACTGGCCGCTCCGCGCGCGGCGCGCGAGCGCGGGCTTCGACGCCGAGGGGGGGCGTTCAACCCGCCGCGGGGCGCCTGACCCCGCCCCCGTTTCATTTAATAGCGGTCCTGTCGGATGGCCCATGTTGGATTCTCTTGTACGTTCCATGCCACGTTCGT
>31
GGACACGAAGCCGCCGCGCTGTGGGCAGACGCCGTTCTCGCGGGACAACCATCTCGGGAACGCCGCACCCAGCGCACCGGGCACGCCCGACGCAGACCTCGCCGCGTCGCGCTTTGTGTGGAGCATCCCCGACGACGTTCTCGACGAGACGGGTGCCGACGAAGCCACTTGCGTGCTCCGACTGCGCTACAACGTCTCGACTACCGACTACGACGGATGGGCGGGCTTTGACGGTCGAAAGACGTCGCGGACGCCGGTGGACTCTGTCTTCAACGGCGGTGACGCGCTGATCAGCGGGAACGAGGAGGCCGACTTTGTGGGCTTCTCTCCGATGGAGGACCCGCCGCTGGGCACCGACCTCCGGCTCGAGCTCAACGTAAACACCGACCAGCTGGGCCGCACCTTCCAGGACCGCTCCCACACCTTCAAGATCAAGCGGCGACCGAGCAGCGGTCCGTGCGCCTCAGCTGGCATCTACAACCTCAACGTGCGCGGCCGGCGGGGGAACATCGTCCAGGTCTACCCCAGCGTCGAGTACGACTTTGTGCCCTCCAACCTCGAGGTGTCCGAGGGCGAGTGCGTTCACTTCCAATGGACTGGGAGCGACGCGAACCAGGGCGGCAACGACGGCAACGGGCGCGACAAGACCGACCGCTCCAACCTCGTCGAAGTTGCGAGCCTCGGTGACAGCCGCCCGGCGAGGCAAGCGTTCGCCAGCGGCGAGCCCGCCGTCGCGTCCATGTTCGTCGAACGGCAAGCGGTGGCCTGGTGGACCCACCGCTCGGACGAGGAGACCGTTCGCCGAATGGCCTACCTCGACCAGGAGTGGAACTACTCGATGGCGGGCGCCCGCACGCCGTCTCTGATCTGCGACGACGAGACCAACAACGAGAACGACGTGCGCGGCTGCAAGCACATCAACGCGGCGCCCGCCTACTTTGATGGCGGCCTCGTGCAGATGAATCGGCCGGGCACCTTCCACTACATCTCGACGCGCAACAACGACTTCTCCAACCGGAGCCAGAAGGCCACCCTCGTGGTCCGCGGCTGGAGGCTCACGCTCGTCGTCGCCGTCGGGGTCGTCCTCGCGGTGGCGTGCCTCTCGGGCGTCTGCCTGCTCCGGCGGCACGCGCGGCACCATCCAGACGGGCGCCTCGCGCGCTCGCGCCTCGGCGCTCTGCTCGTCAGATGCCCGTCCCTCACCGCCATGGTGCAGCGCTCGCTTGCCTGCCGCTACCCGGCCACCACCGCCCTGCTCTGCCTCTGCGCGGCCCTCTGGGGTGTCGGCTTTCGGCTCGCCCTCGAGCGGACCGGTGCCCCTCCGTCCTACCCGTATGCCAAGGGCTTTGGGATGGCGCTCAACGTGCTTTGCAATCTCGTCTTTGTGCCGGTGATGCGGAATCTCATCTCGTGGCTCCGCACCACCTCCGCGGCAGCCTTTCTCCCGGTCGACGACACCGCCTACTTCCACAAGCTCATCGGTGCGCTCATCCTCTCCGCCGCCGCCGGCCACATCGCCTGCCACTACTCCGCCTACTCGTGGCGCGCGACCTACGGCGCCGGTGGCAGCGTCGCGGGGCAGGCCCTCGGCCGATGGGACGGCTTGTCGGGCCACCTCATCGCGCTCTTCATGCTCCTCATGTCGCTGACTGGCCTGGAGCGCTTTCGCCGAGCGCGCTTCGGGCTGCCGGGCCGTCGTGGCAAGGTTGGCGGGTACTCGATCTTCAGCCACGTGCACAAGCTGTGGGTTCTGGTGCTGGCGCTTCTCTGGTTCCACTCGCGCAGCTTTTGGAAGTTCAGCCTCTTCCCCACGCTCCTGCTCGTCCTCGACAAGTGCATCGCGTTGCGCGCCAAGAAGCCGGTCGTCCTCGTCCGCGCGCACAGCCCGACCAAGGACGTTCTCGCGTTGACGCTGAGACTTTCCAGCGGGCGCCGCTTCAAGTTCAAGGCGGGGCAGTACGTCTTCCTCCAGTGCGGCGAGGTGAGCAGCGAGTGGCACCCCTTCTCCGTCTCGTCGTCGGCCGAGGACAACCACACCTTCAGCTTGCACATCCGCTGTCGCGCCGACATGGACTGGACATTCGCGCTGAGCCAGGCCCTGCTGCAGCAGGACTTGGTCACGGTGGCGCCCGCCGTGTCGGACGTCGAGGGCGGACCTCGTCCGAGCATCCGCACGAAGCGGCTGATGTCGCTGTCGGATGATGACCTGACGCGGGCGGTCGAGGCCAGCCCGGCCATCCCGGCGCCGCTAGGGGGCGTGCCTGTCGGCCGGTCATGCGGCCCGTCCCTCTGCGTGGACGGGCCGTACGGCAGCTCTTCGGAGGAGGTGTTTCATTACGAGGTTCTCCTCCTCGTCGCCGCCGGCATCGGAGTGACGCCCTTCGCGTCCATCCTSAAGACCTTGGCGCGGCAGGCGCAGACCAACCGCCTCGAGACGCCGCTCAAGCGCTGCTCCTTCTTCTGGATCTGCCGCGACGAGCGCGAGTTTCAATCCTTCAAGGACGTGCTCGTCGACATCCTCGCCGACACGGCCCTCGCCAACATCTTCGAACTGAACACGTACATCACGGGAGAGGTCGACCTCAAGGCAGTCACCGCCGACGCCTCGTACAACCAGTTTGCGGGCAAGCCGGACTGGGGCCGCGTCGGCCGCGCACTGGSCGAAAGCTTCCCCGCTTCTGACGTCGGCGTCTTCGTCTGCGGGCCGAGCGCGCTGAGCAACCAGCTCTCCGCCATGTGCCGCACGCTGACCCCGCCCCGCCGCCGCGARCGCCGTAACTATGGCGCGGCAGCCGACGAGAAGTCTGTGTACGCGGAGCCGCGCAAGGGCAAGTTTGTCTTCCACAAGGAGCACTTTTGAGAGGAGACCAGACGCGACAGGACTCAGCGGACAGCGCTCGCGGCTGGGTCTGAGGACTTGCGCGGCAGAGTTGAGAGGGGCGAATGCGCGCGCGGCCGCGGGCCGGGAGCTGCTTCACCTTCAGGGGCTTCAGGCTTCAGAGCCTGCTGGGCCTGCGCCTGGAATTACTGAGTGGAATGCGAAACATGCCGCTGGATCTGGATGGGTTCGTCTTTCGAGGTGTCGCGAGTTTCCAGTTTGGTGTTGAGTTGTCGCACACATGAGAAAGTTGAGACATGTCGCGAGWGSCGAGAGCKRGTCGGTKGWSRSTTGAGTATATCGCGAGTTGGTGTTGAGTGTTGTCGAGCTCGAGGCCAGGAGGAACAGAGGATTGTAGTCACGTCACACGAAAAGTATAAGTATTAAAAAAAAAAAAAAAAAA
>32
CGCCGCTGTCCATGAGTCGAATCGCTCTCTCCCTCCTGCTCGCCTCTCGCTCCGCTGTAGCCGACGTTTACCTGCACCACCCACGCGGCTCCAACAACAAGCTCAACGAGGTGGGCAACAACCGGCAGAATGCCGACCGGCTCTTCGACTCGGAAAACAACGGGGCCGGCGGGTATCAGATTGGCGACAACTGTGCGCCGCCCGGCTGCAGCGACACCAACAACAACTACGACTATGACAAGCCTGGAGCGGGCAAGGGCCAGCTCAAGTACTACGAGAGCTCGTACCTCGATCTGGAGTGGACCAACCAGCACGGCTGCGGTGATCGCGACGGCAACGTCCGATGCAACTTTGTTATCCAATACGCGTGCGAGGACTCGATGCCCGATATCAGGGACGGGTACAGGTACGAGCGGACGGCGGGCAACGGCGCTGCGAACGGCGACACCAACAACGGCGACCGCGAGGGAGAGACATTCTTTCCCACCGAAGAGACATCCTCCGAACCGGAGCGAGCGCTCAACGAGCCCTTCTGGACTTTCCAGGACTGCTACTACAGGGAGCGGAACAAGGGTCTGTACACCGCGGACCGGCTCAATCCAAACAACGAAGACCAGCTCCGGGCCATCACGACCAGGCAGAACCCGAACGGTGACCGCCACGGCCTCGAGTGCCCGGAGGAGCGGGACTACTACCCTTACTGGCACCCCACCGTGTGGCGAGACGTTGCTGTCATCACCGACACGCCGGACCACTGCGACTTCTACCGCGCTGCCTCGCAAAACGTCAAGGACTATGGCCGCTGCTGCGACAAGACCATCTACGACTCGCAGGACGGGCGCTGCAGGCAGCTTCGGGGCCGGCCGAGAGACAACAACAACAGCCCTCGGGTGGAGGGCCCAAACAACCAAGTCGCGTGCGAGAAGGGCATCACCGACAACGACGGCACGTTCAGGCCCGGCAAGTGGATCGAGGGCGGGAGCTGGGACACCTGGCCGCCGGACTGCGAGAAGGCGCCCTTCAGCCGCGACAACCACCTCGGCAACGCCGCCGACAGGGACGTCTGGCACGAGAGCGGCGGCACCCGCCACGTCGGGGCCAACCGCTATCGCTGGAAGGTCCCAGATGACGCGCTCAAGGCGCTGGGCAAGGACGAGGCGACGTGCGTCCTCCGAATTCGGTACAACATCTCGACCGCCGATTTCGACGGCTGGAAGGGGTTTCTCAATCGCGGCTCCTCGGACGACGCCGTCACGAGCGTTTACAACAATGGCGACGCACTTGTGAAGAATAACCCGGATGGAGATTTCATCGGGTTTCAGCAGTCGAGGGCGACAGTCTTGGGCACGGGCTCGCCGCTCGCTCTCAACACGAACACCGCCCAGATCGGCCGCGTGTTCGAGGACCGCTCGCACACCTTCAAGATTATGAAGCGGCCCAGCGGTGGCCGCTGCGGCTGGCCTGCGCGCATCTTCAACGTTGGGGTCCGCGGCCGGCGCGGGAACATCGTGCAGGTCTACCCGTCCGTGGAGTACGACTTTGTGCCAAACCAGCTGCACGCGTACGAGGGCGACTGCGTTCACTTCCAGTGGACTGGAAGTGACGCCAACAGTGCCGGCAACGCAGGCAACGGCCGGCAGATGACGGACCGAACCAACCTGGTCGAGCTGACGGGACGCGGCACGAATGTCCCCGTCAAGCACGCCTACAACGACGTGGCGACCGGCGCGTACAACCGCGAGTTCCCTCTCTGGCGCAAGTACCCGTACACGAGTCTGTTCGAGGACGAGGAGACCGTGCGCAGGTTTGCTTACCTTGAGCAGGAGTACACCTGCTACCCACCCGGCATGATTCCACCCTCGCCACCGCCTTCGCCGTCGCCGACTCCGCCCTCCCCCTCACCGCCGCTGCCGCTCCCGCCCTCGCCCTCGCCGCCGCCCTCGCCCTCGCCGCCGCCCTCGCCCTCGCCCTCGCCGCCGCCCTCTTCTTCGCCCTCGCCGCCGACTACTCCGAGCGGGCGCCGCCTGAGTGAGGTGGGAGCGACACCGAGGGCATCTGAGCTCGTTTATGGGCAGCAGTGCGTCCCCAGCCGGCTATGCGACGACAACATCGACCCGAATGGAAACAATAATGGGCAGTGCCTCAACAACAACCCCTTTCCGACCAACCAGAATGAACGCAATAACGCAAACTGTCTCAACAACTGCAAGGATTTGAACGCCGCCACGGGCTACTTCGACGGTGGCCTGGTGCCGCTCAACCCCTGGCTCTCGTTGGAGACGACCACCTACAGCTACATGTCGACGCGGAACAACGACTTCAGCAACCGCAGTCAAAAGGGGTCGATCGTCGTCCACCCGTGGAAACTCCCGGTCATCCTCGGGGGCATTGTCTTCTTCTTCCTGTGCTGCGAGGTTTGCCTCTTCCTCTGCCGCCGCCACATCCACCTCTACCCGGGCGCGGTCATCTCCACCACGTCGAGCGCGCCGGCCGCGGCGGGCGACACCGTCCTGCAGACGACCGATCACAGCGGGTTCACGATCGGTGACAGGATCCGCATCGGCAAGGAGACAAACACGGTCGCCGGCTTCGGCTCCATCCACCTCGCGAGTGAGCTGAAACGCGACCACCCGGCGGGCACGTCAATCGTCTGCAAGAAGGGCTGGCTGGATCGCAAGGTCGGCCCGTGCGTGGCCGCCATCGTCCGCTTCCGCTGCCGCMTGTACGAGCGCTCGCAGATCGGCCGCTTCCCCTTCACCATCGCCCTCCTCGTCYTGTGCGGGTTGCTGTACCTGGCGGGCTACTACCTCGCTCTCGACGCTGGCGACGCGGCCCCGAGCTACGCCCACGCGAAGGCCTTTGGCCGCATGCTCGACGTCCTGTGCAACCTCATCTTCCTCCCCGTCCTCCGCAACTTCGTGTCCTGGCTCCGCACCACTCCSGTCGCGCCCATGCTGCCGCTCGACGACACGCGATGGTTCCACAAGGTTGTYGGCCTGCTGATGGCCATCGCAGCCSTCGGCCACATCGCCTGCCACTATCACCGCTTCGCGTGGCACCGCGCCTTCGGCTCCGGCGAGCCGATCGCCAGGCAGGCGGTCGGCACGTGGACCGGCATCAGCGGCCACCTCATCGCGCTCTGCATGATCGCCATGATGTTTACCGGCCTCGAGCGCTTCCGYCGCCGCAAGTGGGGCAAGGACTGGGGCGGACACTCCATCTTTGTCAAGGTGCACAAGCTCTGGGTGCCCGTGCTCGTGCTCCTCTGGACCCACAGCAAGGCCTTCTGGGCGTACTCGCTCTTCCCGGTGGGACTGATCCTCGTCGACAAGCTCATCGGCCGCCTGCGCGGCAAGGAGCCGGTCGAGCTGCTGCGCGCGGTCTCGCCGACCAAGGACGTGCTGCACCTGACGATGCGCCTCGCGAGCGGGCGCCGCTTCAAGTTCCAGGCGGGCCAGTACATCTTCCTGCAGGCGCCGGGCATCTCCGCGGAGTGGCACCCATTCACGCTCTCCTCCTCTCCGGAGGAGCGGACCTTCTCCCTCCACATCCGGTGCCGGTCCGACATGGACTGGACCTACGCGCTGCGGCAGATGCTGCTCCCGGAGGAGGGCGGGCGAGCAAAGACTTTCTCCCGGCCGGGGACGCTGGTGTCGGCGACCAGCCAGTTCGCCAACGACGACCCGGGCAAGAGCCAGGCCATCTCGATCCCGCACACGCTCTTTGTGGACGGCCCGTACGGTAGTGCGAGCGAGGAGGTCTTCCACTTCGAGGTGATGGTGCTCGTGGCGGCCGGGATCGGCGTCACACCCTTCGCCAGCATCCTCAAGACGCTGGCCAAGCAGGCCCGGGAGGATCGCCTCGAGTCGCCGCTCAAAAAGGTCGTCTTCTACTGGATCTGCCGCGACGATCGCGAGTTCCTCTCCTTCAAAGACGTGCTCGTCGACATCCTCGAGGACACGAGCCTCGCGGGCATCTTTGAGCTGAATACGTACATTACGGGCGAGGTCAACCTCAAGTCAGTCTCGGCGGACGAGAAGTACAACCAGTATGCGGGCCGGCCAAACTGGAACCGCATCGGCCAAAGCATCGGCGACAGCTTCCCGACCAGCGACGTCGGCGTCTTCCTCTGCGGGCCAAACGCCATCGGGAAGCAGCTGGCGGCGATGACCAGCAAGATGAACAAGTCGGACACCACCCGGCGCTTTGTGCTCCACAAGGAGTCCTTCTGAGCGGCGCGCCACTGGCGCGCGCCGCGGTCGACCACAACTGCGCCCCCTACAGTGAGAGATGCCTCAGTACCACACCTTCGTAGTTCGTTGCATGCATGTAGTGTTCAATACAATATAGCGCGTGCCTCGGACTCGGCGTGTCGTGTCCGGGGGGAGGGGTTAGGAGAGAGGGTGAGTGCATCCTCTCGGTTTTCCGTTGGGGCTCCATATTTTCTTCACTTGATCTCGTTTAATATAAAAAAAAAAAAAAAA
>33
GTTGCAGSKCGYCAGGCCCTTGCTTTTTTGCAGCCAACATGACGCGAGCGACGCTCGCCTACGAGGAGACGCCGCTGAGCGCCGCGGCGCTCAAGCAGTACCGCGGCTCAGTCCTCCTCTACTGCAACGGCAAGCGGCACGAGATTGCCGCCGCCGACGCTCAGATGACGCTGCTCGAGTGGCTGCGCTCAGAGGGTTACACAGGCACGAAGCTCGGGTGCGGCGAGGGCGGCTGCGGCGCGTGCACCGTCGTCCTCTCCTCGCGCGGCGACGGCTCGGAGGTGCGGCACTCCGCCGTCAACGCATGCCTCATGCCGGTCTGCGCGGCAGACTGGTGCATGGTCACCACTGTGGAGGGGATCGGCTCGTCGCGCCGCGGCGAGGTACATCCTATTCAGGAGCGACTGGCCGCGCTGCACGGCTCGCAGTGCGGCTTCTGCACGCCCGGCATCGTCATGGCTCTCTACGCCGCGCTCCGCACGTCGCCAGACATGCGCGCGGAGGAGCTGACGGAGAAGCTGGACGGGAACCTCTGCCGCTGCACCGGTTACCGGCCCATCCTCGACGCCGCCGCGTCGCTCTGCATCCGCGACGACGGCGGCAGCGGCTGCTGCGGCGGCGGCGGCGGCGAAAACGGCGGCGGCGGAAACGGGTGCGGCAGTGGCAACAAGGGGTGTGGCGGCGGGGGCGGGGCGGGCGGTTGCGCCGCGTCGCTGCCCTCCGACTGTAAGCTGCTTCCGGACGGCGACGTGGTGAGCAGCACCGCCTCCAAGCTGGCCAAGCACACGACGCCGTACGCGGYGACTGACGCAGCCGAGTCGGAGCCGGCCTTGCCCGAGGAGCTGCTCGCTTGGCCGCCCCCGCCCCTCACATCCCCGCCGCGCCTCNNNNNNNNNNNNNCGACTCTGCTCGCGTGCGGAGCGTCGCTGACCGCCGCGTCGGAGGCGCGCGGCGAGCGGACCGTCCCGCTCGCCGGTTTCGTCACCGGCTATCGCCGCGTCGCCCTCGAGCCGGACGAGGTGATCGTCTCCTTCTTCGTGCCGCACTGCGCGCCGCTCGAGTTCGTGCGGCCGTACAAGCAGGCGCGCCGCCGCGAGGACGACATCTCCATCGTCTCGTGCGCGTTGCGCGTCCGACTCGAGCCGGCGCAGCGCGAGGGGCGCGGTGTCTGGGTCGTCTCTGACGCGGCGCTGGCGTACGGAGGGCTTGCGCCGACGGCGGTGCTCGCGGCGAAGACGGCGGACAAGCTGCGCGGCTGTACGTGGGACGCGGCGGCGGTAGACGCGCTGCTGCCCGCCGTGATGTCCGAGCTCGCCGTGCCTCACGACGCGCCGGGCGGCCAACCAGAGTACCGCACCGCCCTCGCCGGCTCCTTCCTCTTCAAGTTCTTCGTCGCGACTTCGGCGTCGCTCGCGACCGTCGCGCCCGTCGGCTCGCCTCCGCCCCCCCTCGTCGCCGAGGCGGACGCGTCCGCGGCCGTGTCGTGGCTCGAGGAGCCAAAGCCGGCTTCGGGCGGCGAGCAGCGGTTCCCGCACGCGTCCTACCCCGGCCTCGAGTCGCAGTCTCCGGGCGGCAAGACGGCGTGGGGCATCGAGGGGCCGCGCGCCATCGAGCCGCCCACCGCGTCGGAGAAGGAGGCGCGGCGCGGCGGCGACGGCGGTCTCGCGCSGAAGGGCTCGAGCGGCGCCGACTCGGATCGCGTGCGTGTCGTCGGGGAGTCGCACCCGCACGCGGCCGGCCGGCTCCACACGACCGGCGAGGCCGAGTACACGGACGACGTCCGCCCTCCCGCTGGCATGCTGCACGCGTGGCTGGTTCGGGCGACGGTGGCGCCCGCTTCAATCCTGCGCATCGACGCCGCGGCTGCGCGCGCGATGCCGGGCGTGGCGGACGTCATCTTCGCCTCCGACCTCCCGCCCGGCGGGCAGAATGCGCTCGGTCCGGTCGCAAAGGATGAGGAGTGCTTCGCGGACGGGCACGCCTCGCACGTGGGGCAGGTGATCGGCGTGGCGGTGGCCGACTCGATCGAGGCGGCTCGCGCGGCGGCGGAGGCGGTCGCCGTCGAGTACGGCGACCCGTGGGAGCCCCCCATCTACACCATCGATGCCGCGGTGGCGGCGGGATCCTTCTTCGACGGCACGCGCGGCGACGAGCGCACGTCGTGGTCTCGGACCGGCGCCGCGCTCGGCATCACGACGGCGCACGACCTGGAGGCGGGCCGCGACATCGACGAGGCGTTCGCCGAGGAGGGGCTGACCGTCGTGTCGGGCGAGTTCCGCGTGGGCGGGCAGGAGCACTTTTACCTCGAGCCGATGACGTGCCTCGCCGAGCCGACAGACGACGGCGGCATCTCGGTCCTCTCCTCGACTCAGGGCGTCGACAAGACGCACAAGACGGTCGCCCGGCTGCTCAACCTGCCCGCCGCCAAGGTGGTCTCCAAGGTTCGCCGGATGGGGGGCGGCTTCGGCGGCAAGGAGACGCGGACCGCCTTCGTGGCGGCGGCGTGCGCGGCGGCCGCCTACAAGGTGAACGCACCCGTCCGCCTCGCGCTGCGGCGCGACGTCGACATGGGCACCACGGGCGGGCGGCACCCGTTCGTGGTCAAGTACACGGCGGCGGCGAGGCGGGACGGCGAGGGCGTGCCCAAGCTCGCCGCCCTCAAGGCGCAGCTCTACTCGAACGGCGGCGCCTTCCTCGACCTCTCCGGCCCCGTGATGGACCGCGCCCTCCTCCACCTCGACAACTGCTACCGCTGGCCCGCCTTCAGCGCGCGTGGCGTCGTCTGCCGCACCCACACGCCGCCGAACACGGCCTTCCGCGGCTTTGGCGGCCCGCAGGGCCTCATCGCGTGCGAGCACATCCTGGAGCACCTCGCGACGGAGCTGCGCGTGCCGCCCGACGCGCTCCGCGAGGCGAACATGTACGCCGAGGGCGACGCGCTCCCGTTCGGGCAGGTGCTCTGCGCCGGCGAGTGGCGCGTGCCGCGTGCGTGGCGAGAGCTGCGCGAGGGCGCCGAGGTGGAGGCGCGGCGCGAGGCGGCGGCCGCCTTCAACGCGGCGCACCGCTGGCGCAAGCGCGGCGTCGCCATGCTGCCCACCAAGTTCGGCATCAACTTCACCGCAAAGTTCATGAACCAGGGCGGCGCGCTCGTGCACGTCTACACAGACGGCACGGTGCTCATCACGCACGGCGGCACCGAGATGGGGCAGGGCCTGCACACAAAGGTGTGCCAGGTGGCGGCCAAGGCGTTCGGCGTGCCGCTCTCCGCCTGCCACGTCGCCGAGAGCGCCTCCGACAAGGTTGCGAACTCGATCCCGACCGCCGCCTCCGCCTCGACCGACCTGTACGGCATGGCGACGCTCGACGCGTGCCGCAAGATCCTCAAGCGGCTCGAGCCGGTGCGGAACAAGCTCGGGCCGGGCGCGTCGCTGGCGGAGCTCGCGCTGACGGCGTGGCTCGACCGGATCGACCTCTCCGCGCACGGCTTCTTCTCCATCTCGGACGAGCGGTGCGGCTTCGACTGGGCCATCCAGCCGGGCAAGCACGCCGACGGCACGCCCGACCAGACGACGCGCGGCCACCCGTTCAACTACTTCACGCAGGGGTGCGCCGTGGCAGAGGTGGAGGTGGACGTCCTCACCGGCGACCACGCCGTCCTGCGCGCCGACGTGCTGCTCGACCTCGGCTCCTCGATCAACCCGGCGCTCGACGTCGGCCAGATCGAGGGCGCCTTTGTGCAGGGCGCCGGCTGGACCACCACCGAAGAGCTCATCTGGGGCGACGAGCAGCACCCGTNNNNNNNNNNNNNNTCGGTCTTCTTCGCGGTGCGCAACGCGGTGCGCGCGGCGCGCGCCTCGCACTTCCCCGACGCCGCCGACGCGCACCTCGAGATGTACTCGCCCGCCACGAGCGAGCGGATCCGGCTGGCGTGCGCCGACAAGATCGCCGCGGCCGCCATCGGCGGCGAGGCCGGGCCCGCCGGCTTCCAGCCCAAGGGCTCCTTCTGAGCGCGGCTTTAGCCGCGCTGGAGGCGGAGGAGCGGGGGATAGTATKCCGCCAGGCAGGGCAGGGCCGGGATAGCAGGCTCCCGAGCGGATGGCGGTGCACGATCGGCTGCGTCTAGGTCTACCTCAGACGCCATGCGCCTTGGTCGCAGCGACGCTGCGATCGGAGGGGGCGTCAGGCGAGATCTTTGTCCACTGCGCACGCTGGTCAGGACGCGGGGCGGACGCGCTCAACTTGCCACAGTAATAAGTTTGTCSCCGTCTCTGTGGTTTCTGTATTGCTTTTGATGGGGGATGCATGTGCGTTGTTCTGAGGCGCGCGGCTCGCTGTATTATATTCTGGTCGAGAGGATTTCCGGCGTCGGATTTTGGCTCAAAAAAWWWWWMRRWWWWTTAGCNATCT
>34
CTCGCCTTCGTGTCGWCGCCTTAACAGCTCGCCCTCGTCGTGAGACACACACATACACACAAACACACACACACACACACAAATGGCTCACGCCTACACAGTCCCAGCTGCTGGCGACATCAGCAAAGCCGGCGACGGGAAGTCGCTGCTCGAGCACATCGTGGCGGATGTCAAAGCGCTCCTCGCCGCCAAAAACTGTGGTCCGATTCTCATCCGGCTATCGTGGCACGATGCAGGCGTGTTTTCAAACGGCAGCCTCAAGGGTGGCTGTCCGAACGCAGTGATGCGCTTCACCGACTCCGGCGAAGGCACCTTCGAAGCAAACGCAGGGCTGACCGACGTGGCGATCGGCCTGCTCAAGCCGATCGCCGACAAGTACGTGACTGCGGGCGTGATCTCAAACGCCGACTTGTGGGCGCTGGCCGCGAACGTGGCGATCGAGTTTATGGGAGGCCCCCACGTCGTCACCCGTTTTGGCCGCCCCGACGCCAAGGACTCTGGTGAGTCGGTCGAGTCGCAAGTTGGGAGGCTGCCTGATGGCGACAAGGGCGTGTCGCACCTTCGGGAGGTGTTTGCGCCGAAGGGGTTCGACGACCGTGACATTGTCGCGCTTTCCGGCGGGCACACGGTAGGCGGCTGCAAGCAGCAGCGCTCCGGCTTCGACGGCCTCTGGACTGAGGCTCCGCTCGTGTTTGACAACTCGTACTTCACCGACCTGCTCGAGAAGACCTACCGGCCCGAGACGGTGGAGGCGACCGGCTGCCCGCAGCACCGGTCGGACAAGGGCACCATCATGCTCATCTCCGACCTGGCGCTGCTCGAGGACGCGGCCTTCAAGTCGATCGTCGAAGAGTACGCCGCGGACCAGAGCCGGTTCTTCGCCGACTTTGTGTCCGCTTGGACCAGGCTCCAAGAGAACGGCGTGGGCGACCTGCTCCGCGACGAGCTGGCACCGCCGAAGTAGCGGATGGAGTGCCCGGCCTGAGAACGGAGGGCCCGCGCCGCCTCTAGACGCCTGGGTCTGCCCTTGCCGAGCGAGAAGCCACTGTACCTCTTTGTCTCTCTAGCTCACGCGGGTTGCGCCACACGGAAGGTCAGATAGGTACACCTGTTCGCCTCCGCGTCGTCTCTCTGCGCGCCGGCGGTGGCTCGCACGCGTGCTCCGCGAACTCGCTCGATGTATCGGCCGTGTGTCGCGTCGACCTCTGAGCTCTCGTGCACGTGCTGTAGCTGAGCCGGCGTGCAATGCGTGCTGTTTCGGTCTATCATGTTGTTGTCTGTTTTGTTTATTCACACGTCTTGGCTAGTTCCAAAAAAAAAAAAAAAAAA
>35
AAGCCGACAGGCGACGCTTTTGTGCACAATCATGCAGATCTTCGTCAAGACCCTCACCGGCAAGACCATCACGCTCGAGGTCGAGCCGTCCGACTCGATTGACAACGTCAAGGCCAAGATCCAGGACAAGGAGGGCATCCCGCCCGACCAGCAGCGGCTGATCTTCGCGGGCAAGCAGCTCGAGGACGGCCGCACCCTCTCCGACTACAACATCCAGAAGGAGTCCACCCTCCACCTCGTCCTCCGCCTGCGCGGCGGCCACTGCCAGGTCCCGTGCGGCATCTTTGACGACCCGAAGCTCGTCGCCGAGCTCAAGGAGGCCTGTGCCACCATCAAAAAGGCGCAGATTCAGGTGACGGAGCTCTTCGCCCAGCCGATGTCTGCCCAGACCTTCAACCAGGCCACGCGCTGGGTCAACACCAAGGAGGAGCACTGCGCCAAGATCATCACTCTGATGGCCGAGTACTGCCTCTGCCAGCGTGTCAAGCCCGTCGGTGCGCCCGGCTCGCCATTCACGAGCGAGACCGACTACATGGACGCACTCAAGGCGCACCACGTCGTCATGACAGCCGCGATGAAGGCGAAGCAGTCGTCCGACCCGGCCACCGCCGACAACCTCGAGCATGCGATCGGCGACATGTCCAAGATGTACCTGCCTGCCGCCTGAGTCAGCACGCGGTCGGAGGGTCGGGGCAGGCAAGCGCCGCTAGCGGGCGGCGCCGGGCCAGGCGCGCGCGAGGCGGGCGATTCTCACAGCCAGTTTCGATTTCTTTCCTTCCGCCTCGTCAATTCTTTTTCATGTCCTAGACCCGGAGACCAAACCTCCGTCAAATCAAAACGAGAGCGGCGCACGATTTGTCATTTGACTGATATGACACAAAGTGTTATCGGCTAGTGCCATTTCACTCTGACACCGCAGTGCTCGATCTTTATACCGGTATGACACGTGACCGGTATTTGGCGATATTTTGATTAGTTTTGGAGTGGTATGGTATAGTGGTACGCGAAAGTGGTATGCGGGGTTTTCATTAGTTGTAGCGGCTGTCGGTGTTGTCCCGGGGGCGAAACCATGCAAAAG
>36
GGAATGCTGCTCAGCGTTACGCGCCGTCGCGCACCGACTGCGCTTGCACGCGCGGGTCCTGCCCTGCTCGTCCGCGGCCACTGCCAGGTGCCGTGCGGCATTTTCGACGACCCTGCGCGCGTCGCGGCGATGAAGGAGGACGCAGCGACCATCCGCAAGTCGATGGTCCAGATAGGCGAGCTCGTCGGGAAAGACGACGCCCTCTCGTTCAACCAAGCGACGCGGTGGGTCATGACGAAGGAGGCGCACGCCGGCTCCCTCATGACCACCCTCGGAGAGTACATGCTCGCTCAGCGCGTCAAGCCGGAGCTCTTTGAGAAAGAAGAGGAGTACGTTGAGGCGCTCAAGGCGCACCACGCCGCCCTGCAGGCGGCGATGAAGACCAAGCAGGTCGTCGATGTTGCCGCCTGCGACGCGCTCGACACGGCCATCGAGAACGTCGCCCCCATGTACCTCAAAGCGTAGCTGCTGAGGTAGCCGCTCCTGTGCTCCCGCGGCCCTCTTGTCTCTTCTGCGGCAGGGCGGTCGAGGGGAGCGCGCGACTTTGGCTGTGCGCACGATCTTCGGCAGAGAGGGGGTGGCTTGCCGCGCTGCCGTGTCGCGCTGCCTGCCCCTCCTCACACCCGCGCCATTTGTGTCCGCCGAGAGAGCGTCGTGTACTGACAACCGAGTGTCGGTTCTAGCAAACGACCGCGGCGCGGTGACTGAGGTGTCGTCGGTGCCGAGGCCCGGGGTGTGTGTGACACATCTCACATGGACATGCGACGCATCTCGCCTCTTGAGCTGCTCGCCTTCCTCCAATATTTTTAGATGCGTATGCGACGCGGCACTCTCGTTCGAGAGGCCGCGGCGTCAACAATAG
>37
ATCAAATGCTCGCGTTCTCCATCTCCCCGCTCGGCCTCAACCTGGCCCCGCGCGCCAGCGTCCGCATGGCCGCCGGCGGCGAGCAGATCCTGCTCGCCAGGTTCGGCGTGCCGGCTCCGGAACTGTCCGTCGACCGCCGTGGCGCGCTGGGCCTCGGCGCCGCCGCTTGCGCAGCCCTCGGCACCTCGATGCCGGCCTTCGCGGCGGATGACCCGATGTTCACCCTGCCGCCGCTCCCGTACGCCTACGACGCGCTCGAGCCGCACATCGACGCCGCCACCATGAAGTTCCACCACGACTTCCACCACCAGGCCTACATCACAAACCTGAACAAGGCGATGGCGGGCAAGCCAAAGGCGGACCTGGTCTCGCTCATGCCGGGCGCCAAGGCCGCCAAGCTCAACAACGCGGGCGGCGGCCACTACAATCACTGCATGTTCTGGAGCACACTCGGCCCAAAGGCGGGCGGCGAGCCCTCGGGTGCGCTCGGCGACGCCATGGCCAAGGCGTTTGGCTCGTACGACGACTTTAAGGCGCAGTTCTCCGCGGCGGCGGCCGGGGTGTTTGGGTCGGGATGGGCGTGGCTCGCGGTTGCCAAGGACGGCTCGGTCAAGATCGTCACTACGCCCAACCAGGACAACCCGCTGATGGACGGCGCCACCGAAGCCGGCCTCATCCCCATCCTCGGCATCGACGTCTGGGAGCACGCGTACTACCTCAAGTACCAGAACCGGCGGCCCGAGTACATCGCCGCCTTCTACAACGTCGTCAACTGGGCCAAGGTGGGCGAGTACTACGCCACGGCCGCCGCCGGCAAGCCCATCGCCTTCTAGGAGCGCGCGGCACTCTTGCCGAGCGCAACGCCTGCGGGAGCTGCGCTCGTCGCTGACTACTCCGGACCGCGGAGCGCACGCGGGGCGGGGCGCGGGAGAGGGGGGGGGGGGGGGTCTACAAAGTGGCTGCGGCGCGAGGTGCGGAATCGCGTTGCGCTGCTCGTTGGCATGGCTCGGTTGCGGCATGCGGGTGGATGGGAGTTGGTTATGCGTGTGAATCTCGCTCGCTGTT
>38
CTGCATTGCCACATCACACGCATAGGGTCCTCTTGCCCAACCGCTCGGGCCATCAGCGCCGTCCGCCAGCAATTCACATCGCATAGGGTGGAGGTGCTGTGAGTATGGCAGTGGCGGCGGGGAGTAGAGTACTGCTCGTCGCCTTCACGGCGTCTACAGCCGCACAGAACCTCCCTCTCCCGCCACTGCCATACGCCTACGACGCGCTTGAGCCGCACATCGACGCCACTACGATGGAGGAGCATCACTCCAAGCACCACCGAGCCTACACAAACAAGCTCAACGCGGCGTTGGAGACGCTGAGGGGTGACCCAGCGACCAAGGCGCTCGCAAAGCTGGGCATCGACACGCTGCTTCAGCGGCTCGACCAGATCACGGACTCGAAGCTGCGTGCCGCCGTGCGCAACGCCGGCGGAGGCTTTGTCAATCACGAGCTCTTCTTCGCAACCATGTCGCCCGACGGCGGGGGAGACATCGTGGAGCACGCCGGCCTTAACGCGGCAATCGTGTCGGCGTTTGGCACCATGGCGATGCTCAAGCGCGCGCTCAGTTTGTCGGCGCTGGAAGTGTTTGGCTCCGGCTGGGCCTGGCTGGCACTTGACCGGCGTTCCGACAAGCTGGTCGTCCARTCGACGCCGAACCAGGACACGCCAGCGATGGACGCATCGACGGTGCCGCTCCTCGGTATCGACGTCTGGGAGCACGCGTACTACCTCAAGCACCAGTCGCGCCGCGCCGACTACATCAAGGACTGGTGGCACGTCGTCTCCTGGCCAGAGGTCGCCCGCCGCTACGACGCCGCCCGCGCGGCCACGGGCAAGGCGGAGCTGTGAGGAGGTGAAGGGCCAGGTGCGTGGAGGCGGCGGCGCCGCGGCCGAATTTGGGCTGCTTAGTGCTCACGGTAGTGGAACTGTGGAGCACGTCGCCGGGCGCGAGGCTTGCGGCTTGAGGCGGCTCCGGCTGTGAAGCGGCGCTGCATGGCCCAGGCGCGCGCCAAGCGGAGGGCTGGCTGGAGGGCCTAGATAGCGACGTGATMAAAAAAGCAAAGCGGAAAGAGAADADARMRWMWGTGAGTTCTGAGACGTGTCACGTGAGAGCCCMMMAAAARRMRRMRMARRGGGGG
>39
ATGGCGGAGGGCGGCTTCGCCTACTTCAGGTCCTCGGACGTGACGCTGCAGGTGAAGCTGCTCGTCCAGCAGCTTCACGGCTCGGTCCCTGCAATGTGTGCCTCGCATCCGCCGCTCAGCTATGCTGCGTGGCTGGCGGGCGCGTGCGGAGTCGCGCCGCACGACCTGCACATCTCAGCTCAGCTCCTAGTCCACGGGATGCCTCTCGGCCAGCCGGAGCGTACCTACTCGGCCGCTGGCTCCAAGCTCCGCTGGAACGAGTGGCTCTCCTTCACCGCCAAATATTGCGACCTCTCCGCCGACGCGGCGCTGCGGATCTCGGTCTACGGCACCGCGGGCCCGCGCGAGCCGGTGCTCATCGGCACTGCGACGGCCAAGCTCTTCGACGCCGCCTCTCGCCTTCGCGAGGGCGAGTTGCAGCTCGCCCTCCGACTCGTGCCCCGGTTCGCAAGCGGAGACGGCAGCAGCGATCCGGCCGGGGAGGAGGCGGGCGAGGAGGGCCGCGTCCGGAGCAAGGACGAGGTCGAGTCGGAGGAGCTCGAGGCGATGGCGGCGCGGCACGAGGCCGCCCTCTCGCGAGGCTCCGAGCTGGCGTGGCTTGACAAGCCAACCTACCAGCTGATCGAGGCGCGCCAGCTGGCGCTGCACGGGCGCCTCTCGCGCCACCTCCTCTCGATCCGCCTCCCCGATTTCGAGCACCCTGTGCTGCTGCACGAGCGCTCTGCTCCTCTCGACCGGACCGGTCTCGGCTTGCTCTGCGACGGCGAGGTCGGGCGCGACTCGCCCGCCCTCGCGCGGCACCACCGACTCGCGCGCTCGCTGCTCTCGGCCGGATTCGCGCGTGAGCTCAAGCCGGACTCGGAGGAGCGGCGCCGGCTCGCGACACTCGTCGCCCTTCCTCCGACCACCAGGCTGCGCGACGAGGAGCGCGAGCTCGTCTGGAAGTTCCGGTACGCGCTGACGGAGCAGCCCCGCGCCCTCACCAAGCTGCTCAAGTGCGTCGACTGGTCGGACCCGCGGGAGGCGGCCCACGCGCGACAGATCGCGAGCCAGTGGGCGCCCGCTGAAGTCGGCGATCTGCTCGAGCTGCTCGGCCCCTCCTTCGTCTCGGCGCCGGCGTGGGTCCGCCAGTGCGCGGTCGACGGGCTGCGGCTGCGCGCCAGCGACGAGCAGCTCGTCGCCTACTTGCTCCCCCTCGTGCAGGCGGTGCAGTACGAGGCACGCCTGCCTCTCCCGCCCGACGAGGCGCCGCTCGGAGCCCTCCTCGTCTCCCGCGCGGTCGCATCCGTCCAGCGCGCCGCCGCCGCCGCCCCGGCCGCCGCGCCGCCGCCGCCTCCTCAGCCTCCGCCGACGGGTCGGGCTGGGAGCGGCGGCTTGGGCGAGGTTGGGACGGCGCTGCTCGGTGGCTTGTCGCATGCCGTGCGCGGATCGATCGGGGGCGCCGCGCCGCCAGCTGCGCCCGCGCCGCCTGCTGCTGCTGCAGGCGGCGGCTTCTCGGAGCTGGCCATCTCGCTGCACTGGTACATCTCCCTCGAGCGGCGCGACCCGAGGCACGGGCCGCACTACGCCGCGGTGTACGACGCGTTGCACGTCGGTCTCGCCGCCACGCCCGCGGGGGCCGCTCTGCGGTCGATGCTGCGCCGGCAAGAGGCGCTCGTCGGCGCCCTCTCCGCCGCCGCGCAGGCGCTCAAGGCGGCGGGCGAGTCGCGGCCGAAGCGGATCGCGCGGCTGCAAGCCATGTTCGAGAAGGACGCCGGCCCGCTCGCGCCGCTCCGCTCGCTCGACGCGCCGCTCATCCTGCCCCTCGACCCGACCGCGGCGGTGGTCGGCGCTCTGCCCGAGCGCTCCACCGTCTTCAAGTCGGCTCTCTCGCCCATCTCGGTCACCTTCCGCGCGCTCCTGCGCCCGCCCGCTGGCAGCGGCGGCGGCGCCTCCTCCTCAACCTCCTCCGACGGCGGCGGGGGCGGCTCGTACGCAATCATCTTCAAGAGCGGCGACGATTTGCGCCAGGACCAGATGGTGCTGGCGATGCTGCGGCTGATGGACTCGCTGCTGCGCGCGCAGGGGCTCGACTTGCAGCTGACTGCGTACCGCGTGCTCGCGACGGCGCCCTCCGAGGGGATGGTGGAGCGAGTGGCGGCTTGCGCGCCGCTCGCGGACATCCTCAAGGAGCAGCGGGGCGACATCCGCCGCTTCCTCGCGCAGTTCCACCCGGACAGCTCCGCGCCGTACGGCATCGCGCCTGCGGTGCTCGAGCGGTTCGTCAAGTCGTGCGCAGGCTACTGCGTCGCCATGTACTTGATGGGCGTGGGCGACCGGCACCTCGACAACCTCATGCTCCGCACCGACGGCGCGCTCTTCCACATCGACTTTGGCTATATCCTCGGCCGCGACCCGAAGCCCTTCCCGCCGCCGATGAAGCTGTGCAAGGAGATGGTCGAGGCGATGGGCGGCGCCGACTCGCGGCTCTACGAGCGGTTCCGCGTGCTTTGCTGCGAGGCGTTCAACATCCTGCGCGCGTCGTCGAACCTCATCCTCAACCTGCTGCTGCTGATGGTCGACGCCGGCGTCGCCGACCTCAAGACGGAGCAGGACGTGCTCAAGGTGACGGAGAAGCTGCGGCTCGACCTCTCCGACGAGGAGGCGGCGCTCTACTTCCAGGAGCTCATCTCGGAGAGCGTCTCCTCGCTCTTCCCGCAGATCAACGAGACAATACACCGGTGGGCGCAGTACTGGCGCTCCTGACACGCGCTGACAGTGTGAGACACAACGACCGGACGACCATGCTCCATGTGCAAACTTTGAGACAAACCTCGCGGGTTTTAATATGCGCGTGAAGCAAAATCGCCGCGCGGTCAGAGAACAGGCACGGGAGCATGCGCCTGGGTCTTGGTCATTTCTTTTTTGTCRTTCGTCTCGCTCTCAAATAACTCACTCAAAT
>40
CCGACGGGAGGGCCCAGACCTACCCTACCTACCCGGCATGATGCCCGAAAGCAAAAAATA
AATACATCGGCACTGTGTGTATGTCGGCTCCCAGCATGGAGCCTCACTCGCCACGCCGCC
GACGCGCCGGCGAGAGCAGCAGCGGCGGCGGCGGCAGCAGCGCGTCTCACGCCCCGCGCT
CGGGCGCCGACCAGCGCCACGACGGCGGCCGCGGCGGTGACACGGCTCGCGGCGGCGGCG
GCGGCGGTGGCAGCAGCAGCAGCAGCACCGGAGCCAGTCCCAGCGCATGCAGAGGTCTCC
GCCAGGTCGGCAGCTACACGCTCCTCGAGGTGATTGGGCAGGGCACCTTTGGCGAGGTGC
TGCTCGGGGTGGAGCGCTGCACGCGCGAGCCGGTCGCCGTCAAGGCTCTTGAGCGGTGCA
AGATCTGCGATGAGGACTCGCGCGAGCGGCTGGCGAACGAGATCTCCATCTTGCACCGCG
TGCACCACGCGAACCTGCTCCAGCTGCTCGAGGTGGTCGAGGAGGTCGACGCCATCTACC
TCGTCACGGAGCACGTCGGCGGCGGCGAGCTCTTCGCGCACATCGTCAAGAAGGGGCGGC
TCGGCGAGGCGGAGGCGGCGCGGCTCTTCGGGCAGATGGTTGCTGCGGTGGAGTCGTGCC
ACCGCAACCTCGTCATCCACCGCGACCTCAAGCCGGAGAACGTCCTCCTCGACGCCCGCG
GCGACATCAAGGTGATCGACTTTGGGCTCGGCACCATCCTCTCCTCCCCCGAGGAGGTGC
TCGACGTCGCTTGCGGCTCTCCGCACTACGCCGCGCCAGAGATGCTCCTCGGCGGCGGCT
ACCTCGGCCAGCGAGTCGACCTCTGGTCGCTCGGCGTCTGCCTCTACGCGATGCTCTGCG
GCTGCCTCCCCTTCGACGAGCCAGACATGGACGCGCTCTACGACCGCATCATCGGAGTCG
ACTTCGACTTTGCGCCCGCGCCAGGCCTCTCCGCGGCAGCAAAGGACCTGCTCTGCGGCC
TGCTGCACATGCCTCCCGACGAGAGGATCACCGTGCGAGGCGTCCTCTCGCACAAGTGGC
TGCGCGCCTCCTCTCCGTCGGTGCCCCCAACCCTCGGCTTGTGCGGCGCGCCGCTCGACC
CGAACTGCCGCTCCCTCCTCCGCCGCATCGAGGCGGAGCACGGCCTCCCCCGCCACGAGG
TCCTCACCGCCCTCCGGCGAGGGGAGAGGTCTGCCGCCACCGCAGTCTACTGGCTCCTCC
GCCAGCAAGAGGTCTCCCGCGGCTCCATGGTCCCGCACCAGGCACTCCTCCCCCGCCCGC
CGCCGCACCGGCCGCCCCACCACCGCCGCCGGCCCGTCCCGCCACACCTCCTCCGGGCGG
CGGCCCGCGCCCAGGCCGCCGTCCAGCCGCTGCCGCCGCTGCCCCCCTTGGCGCTCGGGG
GCGGGGGGGGTGGCGGAGGGGGTGGCCGAGGGGCGGGGCACTTGTTGCTCGGAGGACCGG
CGGCGAAGCCAGCTCCTCTGTCTGCGCGGGGAGGCGGCGCCGAGGGCGCGCGGCAGGCGA
GGCCGGTGGCGCGGCCGGAGGAGGTTGCGAGGAGGGCGAGGGAGGAGAGGGGGGCCATCG
TGCACGCCTCGGGCGCGCTGACGGACCGCTCAGAGAGGCGGGGCGGGGGACGGCGCGCAC
AGCTCGTCTGCGGGGCGGCGGGCGCAGCGGGCGCCTCCGGCGGCGGCGGCGCCTGCACCT
CGCTGCGTGCGGCGCCCGTCCTCTCCCCGCGGACGGGACACGTGCCGCGAGGCGTGGCCG
CGGGGCTCCTGCACGCGGAGCAGCCTGTCCGGGCCGCGCCGCTGCAAGTTGGGAGGGCTT
CTTGGTGACCTGGGCGGCCGTGAAGCGCACGCCTCGTGGAA
>41
ACTTATGGGAAACTAAAAAAAGAAATCACTCGATAGGTGAAGGTGGGGTACTAAACCAAC
TAGAGTGATGGTTGGTGGTACTCTCCTGCAACCACAGTCCTTCTTGTGACATGGCAGGCA
GGCCACTCTCAAGCAGCCCTACAAGCATCAGATCACCCATTTGGGGAGGGTTGACATCGT
GATTTCCGCGGAAAAGTTCTTTTTTTGAAAATTCCAGCTTGAAGAGAGGGAAAAACCCGA
CGGGAGGGCCCAGACCTACCCTACCTACCCCGGTAGGTAGGTAGGTAGTAAGGTGAAGAA
CAGCCAGGCTCGGACTGGACACCAACGCGGTATGGGTGGACGCTAGACAGATGATGGCAT
GATGCCCGAAAGCAAAAAATAAATACATCGGGCACTGTGTGTATGTCGGCTCCCAGCATC
GAGCCTCACTCGCCACGCCGCCGACGCGCCGGCGAGAGCAGCAGCGGCGGCGGCGGCAGC
AGCGCGTCTCACGCCCCGCGCTCGGGCGCCGACCAGCGCCACGACGGCGGCCGCGGCGGT
GACACGGCTCGCGGCGGCGGCGGCGGCGGTGGCAGCAGCAGCAGCAGCACCGGAGCCAGT
CCCAGCGCATGCAGAGGTCTCCGCCAGGTCGGCAGCTACACGCTCCTCGAGGTGATTGGG
CAGGGCACCTTTGGCGAGGTGCTGCTCGGGGTGGAGCGCTGCACGCGCGAGCCGGTCGCC
GTCAAGGCTCTTGAGCGGTGCAAGATCTGCGATGAGGACTCGCGCGAGCGGCTGGCGAAC
GAGATCTCCATCTTGCACCGCGTGCACCACGCGAACCTGCTCCAGCTGCTCGAGGTGGTC
GAGGAGGTCGACGCCATCTACCTCGTCACGGAGCACGTCGGCGGCGGCGAGCTCTTCGCG
CACATCGTCAAGAAGGGGCGGCTCGGCGAGGCGGAGGCGGCGCGGCTCTTCGGGCAGATG
GTTGCTGCGGTGGAGTCGTGCCACCGCAACCTCGTCATCCACCGCGACCTCAAGCCGGAG
AACGTCCTCCTCGACGCCCGCGGCGACATCAAGGTGATCGACTTTGGGCTCGGCACCATC
CTCTCCTCCCCCGAGGAGGTGCTCGACGTCGCTTGCGGCTCTCCGCACTACGCCGCGCCA
GAGATGCTCCTCGGCGGCGGCTACCTCGGCCAGCGAGTCGACCTCTGGTCGCTCGGCGTC
TGCCTCTACGCGATGCTCTGCGGCTGCCTCCCCTTCGACGAGCCAGACATGGACGCGCTC
TACGACCGCATCATCGGAGTCGACTTCGACTTTGCGCCCGCGCCAGGCCTCTCCGCGGCA
GCAAAGGACCTGCTCTGCGGCCTGCTGCACATGCCTCCCGACGAGAGGATCACCGTGCGA
GGCGTCCTCTCGCACAAGTGGCTGCGCGCCTCCTCTCCGTCGGTGCCCCCAACCCTCGGC
TTGTGCGGCGCGCCGCTCGACCCGAACTGCCGCTCCCTCCTCCGCCGCATCGAGGCGGAG
CACGGCCTCCCCCGCCACGAGGTCCTCACCGCCCTCCGGCGAGGGGAGAGGTCTGCCGCC
ACCGCAGTCTACTGGCTCCTCCGCCAGCAAGAGGTCTCCCGCGGCTCCATGGTCCCGCAC
CAGGCACTCCTCCCCCGCCCGCCGCC
>42
ACGCCGCCCGCCGCGTCAGATAGCCACGACGCGCGCATCGAGTCGCGTCGGAGAGCCGCG
CCGCACCAGCAGCAGCATCTGCACCACCAGCAGCAGCAGCAGCACCACCACCACCACCCG
AGAGAGAAGCGCACCTGCCCGACGCCGCCCGCCGCGTCAGACGCTCGCGACGCGCGCGTC
GAGCCCAGTCGCACAGCCGCGCCGCGCCAGCAGCAGCATCGGCACCAGCAGCAGCAGCAC
CACCACCACCACCAGCAACAGAGACAGGCAGTGCAGGCGCAGAGGCGCTCGCAGAGCGGC
GCTCAACGCCGCGCACGCCACGCTGCGGACCGTCGGACGAGCGCACCGTACGTCGGCGGC
GAGCCGCGTCGCCAGCCGTCTCGCGAGAGAGCGGCGCCGCCGCGTGCGCGCAGCAGCCGC
CGCGGCAGAGGCGAGCCGCGGCGACGTCCGCACTAACGGATAACGGCCATTGGCGGTCTC
TCTCTCTCTCTCTCTCTCTCTCTCTCTCTCTCGTGCCAGTGTGTGAGTGCGCTCCGTTTT
TCAAAAAAAGCCGAAGGCACAAAAAGTTCAAAAAAGTTGAACTGCCGCAACGCTGCGCTG
GCGAGCTAGAGCGCCGTCGTAGCCGCAGTTCTCAAGAGACGAGCCTCTCTCAAAAAGCAC
ACGGCCTGCGGGCCCGGGGCGCACGCGTCAGAAGGCCACAGACGTTCCGGGCCACAGACG
ATCCGGCGGAGTGGAGCAACATGCGCGTGTACGTGCAGCTCGAGACGCCGCTCGGCCGTC
AGAAAAGTTCATCGTATCTCACCAAGCTCTCTGCACGACTCCACAGCCCGAGTCCCAAGC
CGCCCAAAGGCAGCACGCCTGTCCGCCGTCCCTCGCGGCTCTGCACTATGGCCGAGGTGT
CTCCGACCGCTGCCAACGCTACCAACTCGACGCACCGCCAGCCGCCCGTGCCTCGGCTGG
CCATCATGGCGAGGAGCCCGGCGCTCCGGCCCGGCAGAATGACTCCTCCCGGGGTGCGGC
GCACGCCTCCTCCGCCACCACGGCCGCACTCCCGTCCGGTCACGCCGCACGCCAGCCCGG
CGCTGCGCCTCGCCGCCTCCGCCGCCCGTGTGCCGGTGCAGCCCACCTCTCGGCCCGCCT
ACGCTCAGCCAGCCTCGACTCGACCGAACTCTCGGCCTGCCTCTGCACAACCCGCCTATG
CTCGGCCGGCCTCTGCTCGGCCTGCCTCTGCACAACCCGCCTATGCTCGGCCCGCGACTG
CTCGGCCCGCGACTGCTCGGCCCGCGACTGCTCGGCCCGCGTCTGCTCGGCCCGCGTCTG
CGCACCCAGCTGCCGCTCGGCCCGCGACCGCGTCCCCGGCGCCCCGGGCGACGCCGGAGC
GAGGGCCGTCGCCGTCGGCGGCGGCGTCCGCCCTCCGGCTCTACTCTGGGAGGGCAAGCC
CGGCGTGTGACGCGAGCAGCCTGTACCGCCGAGAGCGGGCCTTGGGCAGGGGCGCCTTCG
GGTCCGTGTCGCTCGTCGTCTCGCTCCTGACGAGGCAGCGCGCCGCGATGAAGACGATCG
ATCGCTCCAAGCTGCACACGCCGGCGCTGAGGCGGACGGTGGAGCAGGAGGTGAGGGTGC
TCAAGCGGCTGCGGCACGCTGGCGTGGCGAGGCTGTTCGAGGTCATCTCCACGCCTCGCG
CCATCCACATCGTGATGGAGTACTCTGCGGGCGGGACGCTGCAGCAGCTGGTCACCTCGC
TGCGGAGGCTCGGCGAGGCGCGCGCGCGGCCGCTCTTCGCGCAGATGGTCGGCGCGGTGG
ACTACTGCCACGAGGCGGGCGTCTGCCACCGCGACCTCAAGCTGGACAACTTCGTGCTGG
ACGGCTCGCTCACGCGCGTGCAGCTGATCGACTTTGGGCTCGCGTGCGTCTGCCGGAGGG
AGACGGCGCTCCACCGCTCGTACGGCACGCCCTGCTACAGCGCGCCCGAGATCTTCGGCG
GCGAGGTGTACCGCGGGCCGCAGGTCGACATGTGGTCGCTCGGCGTGGCGCTCGCGACAA
TGCTCGCGGGCGTGCTGCCCTTCCAGGCGTGTTCCGCCGCCGAGCTCAAGAGGC
GCGTCGTCTCGGGCCGCTTCGAGCTGCCCAGCACAGTCTCGCCCGAGGCGTGCTCGCTCG
TCGGGTCGCTCCTCTGCCTGTCGCCCGAGCAGCGCGCAGACGCACGCGCGGTGCGCGCGA
GCCGTTGGCTCACGGGAGTGGACGCGAGGCTGCCGCCGCCCGGCAGTGACCCGCCCGCCG
AGGGCACGCCGCTCGACGGCGAGACGATCGCCCGCCTGGAGCAGCTCGGCTTGAGGCGGC
GGGAGGTCGAGGCGTCTGTAAAGGAGCAGCTCTTTGACCACCCGTCCGCTTGCTACGAGA
TGCTGCTGCTGGCGAGGTTGCGCGCGCGCCGGGAGAGCGGTGACGCCGAGGCCGTGAGCG
ACTTGCGCTGTGATGTCCCCGGGTGAGGGAGTACGTTGTAGGTTGTACGGCGCTCGCAAA
GAGTCGGCTCTCTACGTCAATCAGACTCACACGTGTCCGTGCGAGCGCGTACCGTACTGG
GCTGGGTTTTTAGGCATTGTGGGGTTGGCACTCCCATCGACCCTCATGACCTCCTGCGGT
CTCTGAGATGGACACCAGTGGGTGTGGGACCACAGCCAGGATACACTCGAAGGCTGGGTA
AGCAGTAGAGGTCGATACTCGA
>43
CGATAGCTCTAGCGACCGCCGCTGCCGGGCATGGGGCAAGGCGGGAGCCGAGAGTTCGAGGGCGGGCCGGAAGGCTTCCCGCCCGGCTCAGAGAGGAGGAGCGCTCGGCAGGCGGAGGAGGCGCCGCAGGAAAATGCGGTGGTGCCCACGGTGCTGCAGTGGTCCCAGGGCGGCCAGTCCGTCTACGTGACAGGCTCGTTCAACGCGTGGGGCGAGCGCATTCCCCTGCGCCGCAGCGGCAACGACTGTGTCGTGTGCCTAAACCTGCTGCCCGGAACGTACCAGTACAAGTTCATTGTGGACAACGAGTGGCGCTTCGCGGCGGACCAGCCCACCGTGCGCGACGAGATGGGCAACATCAACAACTGCATCACCGTCGAGGACCAGACCTCCTTCATGCGCGAGGAGCAGCCGAGCGGCTTCTTCGACAACAACCAGAACCTCTACACGCAGGCGCTGCCCGACGAGATCACGCTCGCCAAGGAGCCGCCGCAGGCGCCCTCCCACCTCTGGTGCCTGCCGCTCAACTTTCCGCCGCTGTGCGAGCCGCACGTCGCCTCTTGGACGCTGCTGCCGCCGCTGGGCGTCACGCTCACGCACCTGCTCGCCGCGGCCGCCGACCGGAGCACAAACACCCTCTCGGTCACACAGAGGGTGCGCTCCAAGTTCGTCACCATGGTCTTTATCAAGCCCGCGCGCGGCTCTGCAGCGGACGCGCGGCTAGGGCCAGCGCCGGCTGGCGGGCAGGCGGCCGGCGGTGGCTTCGCGCTCCCGCAGCTGCCCAGCACCGCAGCCGCCGTCGCAGCGCAGCAGCAGCTCTAGCATCAG
>44
CCGATATCTGTCGCTGCTTGCGAGGATGGCCGAAGTCTCCCTCGCTCAGGCCACCTGCAAATTCATCGACGAATGCCCGACTCCCTTCCACCTCTGCGCCGAGACGGGCGCGCTGCTAAAGGCGGCGGGCTTCACCGAGATTGCGGAGGACGGCGCTTGGCGGCCTCTACTGAAGCCCGGCGGCAGCTACTTTTATACACGCGCCGGCACGACGCTGGTGGCCTTCCACGTCGGCGCGGCCTTCGAGGCGGGGAACGGTATCAACGTCGTCGGCGGGCACACAGATAGCCCCGTGCTGAAGCTCAAGCCGTCTTCGAAGAAGAGCGCTCACGGCTACCTGCAGTTGAACGTCGAGACGTACGGCGGCGGGCTGTGGCACACGTGGTTCGACCGCGAGCTCACCCTCGCGGGCTCGGTGATCGTCAAGCAGGCTGACGGATCGTTCGCCCGCCGCCTCCTCTTTGTGCGCCGGCCTCTGATGCGGGTGCCGAGCCTCTGCATCCACCTGCGCACCGCCGAGGAGAGGGAGAAGTTCGCACCAAACAAGGAGACGCACCTCGCGCCGATCCTCGCGTGCGCGGTGAGCGAGGCGCTCAACGCCGACAAGCCGTCCGCCTCCTCGCTCGGGGGGCGCCATGCGCCCGAGCTGCTGCGGGTCATTGGGGAGGAGCTCGGCTGCGCTCCAGGCGACGTGCTCGACTTCGACCTCACGCTGTGCGACACGCAGCCGTCCGCGACGTGGGGGCTGGCGGACGAGTTTCTCTCTGCGCCGCGACTCGACAACCAGCTCACCTGCTACCTCGCCATGCTCGCGCTGATCGACCACGCCAAGGAGGCGCCGCCCTCGCAGCCGGACGTGGCGATGATCGCCCTGTTCGACCACGAGGAGGTGGGTTCTGGCTCGGCGCAGGGCGCCTGCTCGACGGTGATGAGCGACGCGCTGCAGCGGGTCTCGTCCTGCTTTGCGCCCGACGAGCGACACGCGAGCGTGGAGGCGCTCAGCAAGACGGCGCGGCGCTCCTTTCTGATGGCCGCGGACCTGGCGCACGCCGTCCACCCAAACTACGCAGAGAAGCACGAGAAGGAGCACGCGCCCAAGCTCAACAGCGGGACCGTCATCAAGTCGAATGACAACCAGCGCTACGCCACGAACGACGCGACCGGCTTCGTCGTGCGTGAGCTCGCGCGGCTCGCCGGGCTGACGGTGCAGGAGTTCATGGTCAAGAACGACTGCCCGTGCGGCTCCACCATCGGCCCGCTCATCTCGCAGTCGACCGGGCTGCGCACCGTCGACATCGGCGCGCCCTGCCTCTCGATGCACTCGATCCGCGAGACGGTCGGTGTCGCCGACGTCGAGAACTACCTCCAGCTGATGAAGGCCTTCTTCGGCCGGTTCGCGGAGCTCGAAGGCAAGTGCAACTTCGGCCTCGAATTTGGCGCCGTCCGGCTGGCCTCGATGAGCGTCTGCCAGCCGTCCGTGAAAGCACCGGCGGCGTGACCCCGCGGGTGCGCGCGGCGGTGTGGGTGGTGACGCGCCGGGCTTGGGGGTGGCTTGCAGAGGCTACCGTTGGCTGGCAAAGATACTGACGGTGGGCGCGAGAGACAGAGACGMGAGAGAGAGCCAGAACGCGAGAGACATAACTCATAAAAAGGTGCTAGGTGCTACGCCGGCCATAGGACTTAGGATCCCATTTACGGTTRAGCGGATGCCTGCTAGTGCTTTCTCCCCTTKSWCTSYTTTCCTTTCCTTTCGCAAAAAAAAAAAAAAAAAA
>45
AGCCCGCCTCACGCGGGCAGTCAGCGCTGCTCCGCACCTGCCGCCGCCGCGCGCGCGCTCGCCCCGTGGGCGGGCGTGGACGATGAGCGAGCCGCGCTGCTTCAAGCGGGTGGGCCCCTACGACCTCTTCACCACCCTCGGCCAGGGCAGCTTTGCGATTGTCTACCGGGGCCAGCACCGGATAAGCAAGCGGACGGTCGCAGTCAAGGCGATCGTGCGCGCGCGGCTCAACCAGAAGCTACAGGCCAACCTCGAGGCGGAGATCTCGATCCTTCAGACGCTGCAGCACCCACACATCGTGCGGCTGCACGACGTGCAGACCACCGAGCGGCACGTCTACCTCGTGATGGAGCTGTGTCCCGGCGGCGACCTGCTGCGCGTCATCCGGTCGCAGGGCGCGCAGACCGAGGCGCAGACGCGCGGGTACATGCTGCAGCTCGTGCGCGGGCTCGCGTACCTGCGGGAGCACAACCTCGTGCACCGTGACCTCAAGCCGCAGAACCTGCTCCTCTCCTCGCACCTGCCGGACGCGACGCTCAAGATCGCCGACTTTGGCTTCGCGCGCTACATGCAGCAGGCGGACCTGGCGGAGACGCTGTGCGGCTCGCCGCTCTACATGGCGCCCGAGATCCTCCGCTTCCACAAGTACGACGCCAAGGCGGACCTCTGGTCGGTCGGCACCATCGCCTTCGAGCTCCTCACAACGCGGCCGCCCTACACGGGCGCAAACCACGTCCAGCTGCTCCAGCACATCGAGGCGTCCGAGGTGGAGCTGCCGGGCGGCATCTCGCAGGAGTGCGCCTCCTTGCTCCGCTCGCTGCTACGGCGCGACCCGACGCAGCGCCTCTCCTTTGGAAGCCTCTTCACCCACCCCTTCCTCTACCCTCCGGAGCTCAGCGGCGGCAGTCACGCGGCCGACCACGCCCCTCCCTCCCCCGCCCTCGCCCCCGCCCTCGCCCCCGCCCTCGCCGCACCTCTGGCGCCACCCGCCACCCTCTCGCCGCACCAGCAGCCCGCCACCGCCAGAGCACCCGCCGCGCCAGCCTCTCCGTCCACCTCCTCTGCCACCTCCTCTGCCGCCGCCTCTCTCGCCCGGCGGCGCTCGCCCGGCCACTCGCCGCTCCGATCGCCGTCGCCCTGTCCCTCGCCCTCTCCCTTCCCGCGCCCCGGCGCCGCACCCTTGCGGAGGGCCGCGCCCTCGTCGAGCGAGGCGCCGGCGGCGAGAGAGGCGGCGAGAGAGGCGGCGAGAGAGGCGGCTGCTTCGCCGCGCGAGCCTGGCCGCGACACGCCCCGCCTCTCTCCGGCAAGACGCCTCTCTCCGGCGGMGCAGCCCGCGTCTCAGCTGGCCGGGGCAGTGCCGCGAGAGGTGCCTGGAGCCGCGACATTGCCGGCCGCCATCCCTGGCTTCGCCCTGCCGGACGCTGTCGCCGCAGCCACCGCCTCTGCCTCCGCCTCCACCCCGCGGCCAAGAGCAGCCTGCGGGAGGGCTCCGCCCCTCCACCCGACCTGGTCGCCCGCCGGCAGCCGCCCTCCGAGCTCGCCCGCGCTCGGCGGAGGCGCCGGCAGCCACACGCCCCCCTCGCCAGCCTTCCCCGGCGGCGCCGCGCCGCCCTCTCCTGGCGTCGAGCCTCCCTCTCCTGGCGTCGAGCCGCCCTCGCCGAAGAACGGCCCCTTCGCGACCCGCAACGCCGCCGCGCTTCCGACGCCGACGCCGCGCCAGAGCGCCGCCTCGCCCACCGCTGCCCTGCTTGCAACTTCGCCGCCCAGCCACCCGGCGCTTGCCTCTCCCGCCCTGCCCGTCGACCTGCCAGACCTGACGCTGCCATCGCCGTCGGCGACGGCCGCGCCGGCGCGGACTGGCGGCGCCGGGTCTGCCCGCTCGCTGCTGGCCAACGCTCCGCGGTGTGCGCCGCACCACTTGCAAGCGCGAGACTCCGGGGCCTCTCCCTCCCACGACTTCGCCGCGGCGCCGCGCCGCGGCGCCGCCGTTCTCGCGCCGCAGCTACAGCCGCCGCACGCGCCGCACCCGTCGAATCTTCCGCACCCTTCGCTCTCGCCGTCGCCCTCGCCCTCCCTCGCGCCGCACCTCCCCTCGCACTCTGGCGCTGCGCTGCCGGCGCTCGCGACTCGACGGCAAGTGCTTCCGGTTGCGGTGCCGCCCCCCCTCGCGGTGTACGACAAGTCCCTGGACGGTCCAGACAACGAGTACGTACTCGTCAGCCAGCCCTCCTGCACGCGCGCCGCCGCTGCAGCCGCGGCCGCCGCGGCCGCCGCGGCTGCCGCCGCCGCCGCCGCCGGTTCCGGAGGCGAAGACGCCACGCTCCGGACGTCGGACGGGCGCCGGGGGCGCGGCTCGCTACAGCCGCCGGCCACCGGCGACCCAGCTTGGCTGGCTGCGACAGCGCCCGGGCCGAAGCCGGCGTCAGAGTCGCAGCAGCAGCTGCTCTTCCAGGCGCAGCAGGCGCAGCGGCATCAGCAGGCACAGCAGCAGCAGCAGCAGCAAGCGGCGCAGGCGCAGGCGCAGGCGGAGGAGCAGCAGCAGCAGCAGCAGCAGCAGCAGGCGCAGCAGCACCGGCAGCAGCTCCTGGCGGGTCGCGCATTTGCCGTGGCAGAGCTGGCGGCGCAGTCTGTGGACGGCGGCCTCTCTTCCACCGGGGAGTCGTTCTCTCTCGTCGAGGCGCTCGCGCTGCACGTCAAGGCGCTCGACTTGACGCAGCAGGCGATGCAGCTCGCGCCGTCTCAGGCGCCGACCGCGGCAGGCGGTAGCGAGGCCCTGGCCCCGCGCGACGAGGCGCACGAGGACGTGATGCGCGAGCGCTTCTCGACGCTGCTCGAGCGAGCAGAGTGGATCCGGCAGCAGCTTCGCCTGACGGCGAGTGAGGCGTCGCGCGGCGGCGCGACGACGGCGTGCGTCGAGGAGCTCCTCTACCGGCACGCGCTCGGGATGGGGCGGGAGGCGGCGGTGGACGAGATGGTGGGCAAGTGGGCGGCGAGCCGCGCGCTCTACCAGCGGGCCAAGCTGCTGCTCGAGCAGCTCGCCGAGGAGCCGCTCGTCGGCGCCGCCGACCGCGCCGTGCTGAGCAAGTACGCCGCGGGCTTCGCTTGGCGGCTGAGGGAGATTGAGGAGCAGCTCGCCGAGGAGCGAGGAGGCGACTGACGCCCGGGCTCACGGGTTGGGCGGGGAGGCACTAAGCGGCAATCGCTCTTCGCCCGGACCGCCCGCGTGTTGGTGTCCGTTTGGGGGGCGCGGCTGAGCCGGGTGCGCCCCCGCGGCCCTCGTTCATCGATCTCGGCGCTCGGCGCGTGTGCTGAACTCTCTCATTTATGTGGAGCATGATGAGGCGCGTGGGTACTTTCGCTGTCGGCGGCTCGGAGCACTTGGAGTGCGGTTTTTAGTAGCGAGCCGAGCTCGACGAGAGAGAGCCACAGAGGATCCGCCTAAAAGAGAGTCCTCTATAAAAAAAAAAAAAAA
>46
CGACGTGCGCTGCGCTCGCTGCAGCGGCGGAGTTCGAGGCCGAAGCGGCGGGCGCTGACCTCGGGGCAGGCGAGGCCCCCAGCCGCTCAGCCGCGCCGCCGCGCCGCCCTCGCACGCCGTCGCGGTCGTCTGCACCGGCGCAGCCTCCCCGCTCTCCTGCGGGTCCGCTGGGGTCTCTTGCGGGTCCGCTGGGCGGGGCGGCGGGCGGGGCGGCGGGCGGCGGCGCTCTCCCGCCGCCTGTTGAGGTGAAGGGCGCGACTGCGCGTTGGCTTGGCGGCCCCCCCGCCCTCGACGAGCGGTACGTGCCCGCGTTCGCCCCGAGGGCCGTGGCGCCGGTCGGCCCGCCCCGCGCGGCGGCGGCGGGCGGCGGCTGTCGGCCGTGTCGCTGCTTTTCGCTGCGGGACGTGCACGTGCGTTGGACACTGCTCGCCGGGTCCGGGTGGGCGGCAGGGAGGGCCCGCGCCGGGGACGGTCGCCTCGCTGCTCCGCCGCCGCCCCCGCCGCCTCGCATGCAGCTCGTGCTGAGCGGGCTGGCATGCGAGAGCGAGGAGTACAGCGGCGGGGGCGAGGAGGCGCCGAGCGAGTGGCGGCTGAGCGTGCAGCTGGGCGCACTCAGCTTGGTCGACGAGCTCGCTCGGTGCGAGGCCGACTCCGGCCAGCCTGGCCGCGAGTCTGGCCGCGCAGCGCCGCTGCTCTTCTTTGCGGCGGACGACGCGTCGCTCCGCCCGAAGGAGCACCCCTGCCTCCTCGTCGTCTCCCTCTCCCAGTGCGACGGCGGCATCCGCCTCTTCCTGCGGCTGCAGCCCGTGCGGCTGCGCGTCTCGCAGCTCTCGCTCGCTTTCTTGCTCGATTTTGCAACCACTACGACCGCGGCGGCGGCGGCCGCCGCTGCCGCCGCCGGGGGCGATGCCGGCCGTGGCGGCGGCGGCGGCGGGGCTGGAGGCATGGGCGTGTTTGTCGAGCTGTGTGACGTGCGCCCGCTCTACCTGCGTGTCGACTACCTCGTCACCCTCGCCTCCTTCTCCTCCCTCTACGCCTTTGGCGCCACCCCCTCCTCGCGGCAGCTGCTCCACCTCATCCCCGTCTCGGACGTGCGCATCACCCTTGGCCGGCTGCGGCTGCGCGGGCTCACGTCCTGGGCGGCGCTCGAGGCTGCGGTGGCGGAGGAGTGGCAGCCGCAGCTCCTCGCGCAGCTCCACCGCTACGTCGCCGGCGTCACGCCGCTCCGCTCGATGGTCAACGTCGCGCGCGGCTTGCGAGAGCTGCTCCTCGCGCCGCTCCGCCCGTCGCCGATCCGCGGGCTGCGGCACGGCGGCGACGCGCTCGCGCGCTCGCTGCTCGAGGAGGGGCTCGGCCTCACCTCGCGCGTCCTCTCCTTCCTCCAGCTCCTCCTCGAGCAGCTCGACGTCGCCGTCGGGGAGGCGAGCGTCGTGCACGCGCCGCTCCGGCGCGCCATCGAGCAGGCGGCGCTCGTGACGGGGTCGCCGAGCGAAGGGACGCGCCTCGCCGCGCCCAACCAGCAGTGCTCGATGCAGTAGCGCGGGGCGCGGGCCTTGCCGTACGGAAGGAGCGCGCTCTCCCGCGGCGGGCGGGCGAGGGGCGGCGGCCCAGGTGCCACGCGGAGAGACGGAAGGTGTGGCTGTGGGCGCGATGCTCTTCCGAATCGCGGAGCGGCGGTGTGGGGGAGCACGCAGCGTGGTGGAGTACCCCTTAGTAGAGTCTGAGTGTTGGGCGTCCGAAGGGTGTGTGTCCGGCGCCTGCATGCTAAGTAAACTATGTGAGCGATCTGATGACGCTTATCTAG
>47
ATGTCAGGCGGCCACTCCACCTACAGCGGCGCGCTCTGGAACATGGGCCGCAACGCGATGCTCGGCACGGCCGAGTACCTCACCCCCGTCCTCACCACCTCCCAGTTCCTGGAGAAGGGTGTGYTGACTCCGGACGAGTTTGTTGAGGCCGGCGACCAGCTGGTGCTGCGCTGCCCGACGTGGTCCTGGCAGGCKGGCGAGCCGGACAAGGCGCGCCCGTTCCTCCCGCCGAACAAGCAGTACCTCGTCACGCGCAGCGTCCCGTGCCAGCGCCGCGCCGCCAGCCTCGCGTCGGGTGCGGACGCGGAGATGCTGGTGGACGGCGACGAGGGGGAGGGGGACGAGGGCTGGTCGCTGACGCACGCGAACCACAAGGTCGAGCGGCAGGAGGAGGCGCCCGACATGCTCGCCGACGCGGTCGCCCACATGGACGTCGCGGGACCGTCGGGCGCGGCGGCGGGCGGCGGCAGCGAGGACGCGGGCGGCGCCGACGGCGCGGCGGGGGAGGCGGAGCTGGAGATGGGAGGGATGGTGGAGGCGGACGACCCTTCTGCGCTGGGCGGCGGCAGCGGCATCGTCAAGACGCGGACGTACGACGTGACCATCACCTACGACAAGTACTACCAGTCAGGGCGCGTCTGGCTGTACGGCTACTCGGAGTCGCGGCAGCCGCTCACGCAGGCGCAGCTGCTGGAGGACGTCTCCGCCGACCACGCCCTCAAGACAGTCACCCTCGAGTCGCACCCGCACATCGCCGAGGGGGCAGGGCTGCACATGAGCATCCACCCATGCAAGCACGCGTCGGTGATGCACAAGCTTGTCGCCGAGCTGCAGTCCGCGGGGCGAGAGGCCAAGCCGCCGCAGTACCTCTTCCTCTTCCTCAAGTTCATCTCCTCCGTCATCCCTACCATCGAGTACGACTACACCGTGGCGGTCGACGGGCTGTAGAGGACGCCGCCCGACGTCGTGCGGGTGGCGTTTCCCCCCT
>48
ATGTTGGAAAGCTCGACCGTGGTCTGGCTCAGGTCCGCTGCGCGTGAGGCGTCGTACCGGCTCGCGCGCT
TCCTTCCCGAGTCGAGCGACGCCGTGCAGCCCGACTCGCCCATCCACATCTTGGGGACTGTGGTGGAGGC
CTCTGCTGAGGCGACCGCCGAGGTGCAGGCCTGCGTGCGTGCGTGCCTTTGGTTCACGTACCGGCAGCAC
TTTGAGCCGATCCCGGGCACGGTCTTCACGAGCGACGCCGGCTGGGGCTGCATGATGCGCAGCGGGCAGA
TGATACTCGCGCAAGCACTGCTGCGGCTGAGCGCGGGCGGCGGCGGCGCGGGCGCGTCGCTCGAGCGGCG
CGAGGCGGCGACGGTGGCGCTCTTCGCCGACTGCCTCGCCGCACCCTATTCGCTCCACCGGATCACGCTC
GAGGGCCAGGCGCAGGGGCTGCCGGTCGGGCGGTGGATGGGGCCGGCCAGCATCGCGCAGGTGCTGGTGC
GGCTGGCGGACCGCGACGCGCCAAGCTGCGGCCGGCGAGGGGGCCGCGGCGGGGGACGCGGCGGCGGGGG
ACGCGGCTGCCGCCGGCGCAGCGGCGGCGCGGTGCGATCCGGGCGTGGCGAGCGGCTGCTCTACCTCGAC
CCGCACGAGGTCCAGCCCGCGCTGCGGCCCGACGACCCCGACGTCGCCTCCTGCCACTACGGGCGAGGCC
TCCGCACGGTCCGGGTGGGGGACATCGACCCGTCGCTGGCGTTCGGCTTCCTGTGCGGGAGCGCGGACGA
GTTCGACGAGCTCTGCGCCGGCTGCGCGCGCGTCGGCTCCTCCTCCCTCTCCGCCTTCAGCATCGCCGAG
GCGCGCGTGCTCTGCTACGAGCGTGCGGGCAGCGAGGCGGAGGAGGCGGAGCCCCTCTCCTCGGACGACG
ACGACGACCTCGTCGTCTTGTAG
>49
GCTCGCGCGCGCCGGGGTCGCTTGGTGGGCCGTGGTGTACCTGTAACGTGTCAGTGCGAGCCCGCCCGGGATTTGGCGGCGAAGAAGAGCAGCCCGTCCCAAATGGAGGGCCAAATGGAGGCCGCCGAGGCGCGTGAGCTGGCTTGGGCCGGCTGCATTCCGGCAGTCTTCTCGCTCGCTCAAGATGAGGTGACGACGCTGGAACCGCCGCCGTGCTACCACGCAAACCTGCCGCGGCAGAGCTGGCTACCACTCGTGACGGGCGAGGTGGTAGAGCACTTCCTGCCTTTTGCGCCGCCCATGGCACGCGCCAGCTCGATGTGGATGCAGTGCCGCGGCGAGCCGCTGCGGTGGCAGGTGCCGGTGGGCGTGCTCTTTGACCTGCTGACGAGCGGCGACGACCAGCCGGGCAATGGCGATATGCTGCCGTGGCAGCTGACAGTTCGCTTCCAGGCGCGGCCGACGGACCAGCTGCGCGGCTCGGTCGACGACGCGAAAGCCCTCGTACGCTCGGCTCTGAAAGAGTCTGCGTTCCTGCGTTGCGGCTCGGCGCAACCCGTCATGGACCTGAGTCCGCTCGACGACGCGCGCATCTTTGAGGCCCTCTGCAGTGCGTCGCCCATCGAGGCGGGCTCGCCGGCGCCGGCGCCGTCGAGTGGCGGGTCGCCGCCACCACTGCCGCCGCCATCCTGCTTGCCTCCCGCATCTCCTGTGTCATCGCAGGCGGCGGCGGGTCAGGCGGCAAGCCAGCAGACGCCCGCAGGCAAGCAAGGCCAGCCGAGTGCTTCGGATGCGCCGGCCTCGTCTCCCTACGAGGTCTACTGCCAGGCACGCACGCCGCTCGAGGCGTCTCTGCTCCGCTCGCTCGGCAGCCGCGGCGAGCGCGCTGTGCCGACCCGCGCCTTTGTCGCGCAGCGCGAGTGGCGGCAGCTGCCCGTCGCTCCGCTGCTGCCCTCGGGCGACCCAACCACGCTCGCCGACGCTCTAGCTCTGCTACTGCCACGCGCCTTTGCAGCGGCTTCCGACGCCGAGAGCTCCGGCGGCGAGGGGCAGCGGCCGACTGCAATCGTGCAAGGGGTGGTGGTAGAGCTGAACACGCCCGTCTCTTGGCTGTACGAGGCGTGCTCCCACCCGGACGGCTTTCTATACGTGGTTTGCTTGATGCCCCAGTCACAGCGAACGCGAGGGTAGGTCCAAGCACATCCCTGCTGAGGCACTAAACCGCAGTACCAGTAGCTTCTCCAAGTCGCTCTGTTGGTCCCCTTTTGGGCGCACGCGAGGGAAATCGGCGCACGAGCGGAGTAGTAAACACCGAGACGATACGTCAACGGTAAACGAGAGAAAAGACTTAAGTTTTGGGGGGTCGCGCCGTCCCCCCCCACGCACACTGGCCCCGCCGCGTCAGC
>50
CCGATGGCGGACAGGGCGGACACCCTCCGCTTCCTCCCGCTCTCTGGCGCGATCGACGTCAGCTTTCTCACCGAGCTGGGACGGCGCAAGCTGCACGAGTTCAAGCTCTCCGACGCGCCGGTCGAGATCCGCGGCACGTTCGCGCCCTCAAACCACCATGAGGTGGCCTCGCCGCTGTGCGTGAGCGCCGACGCCTTCGACTCGGGCGGCGCGGCCGGGGTGCCTCCCTCGCTCTGCGTGGTGCCCGGCACACTCATCAACGCAAACACACTCGAGGACTTCAAGGAGTGGGACAAGGCGGAGCTGCTCCGCAAGGCGGCGGCCGCCATCTGGCAGGACATGTGCTCCGGTGCCGCGCTCGCCGAGCCGCACCGCCTCTGCCGCTTCCTCCTCCTCACCTTCGCAGACCTCAAGACGCACAAGTACTACTACTGGTTCGCCTTCCCCGCCTTTGCACTCGACCCTCCTCCGCGGGCCACGCCGCCGGCGCCGCTGGCGTCGCTGCTCGACGCTTCGCAGCTGGACGCTCTGAGGCGGGGGTACGCGGCGCTTCCCGCCTCAGCCCACGGCCGGCCCGCCTTCTTTGCTGTGCGGCTGTCGTGCGGGTCGGCGGGCGAGCCGGTGCAGGTGGCCGAGGTCGGCCCGCTCAGCCGCTGGCTCGAGTGGCGCGGCGGCGCGGGCGGGCGCGAGCAGGCGTGGATCGCGCTCTGCGACCCGAGCCCGCAGCACGCTGGCTGGCCGGCGAGGAACCTGCTTCTCGCCGCAGCAGCCGCAATCCGCGAGGCGAGCCCGGCCGCCGCTGCCGGCCTGCCCTCGGAGGTGCGGCTGACCCTCCTCTGCTTCCGCGAGYCGGTCGGCGGCGGAGGGCCGCCGCCGGCGGCGGCGGGCGAGGGGCCGCGCGAGCCGAAGTCCGCCGCCGCCTCGACGCTGTACAACGTGACGATGGACGTGCGCGGCTTGTTTGCAGCGGGCGGCGGCGGCGGCGGCGGCGGCGGCGGCGGCGGCGGGACGGCGGCGCCTCCCTCCGCGGTCGGGTGGGAGAAGAACTCGTCGGGCCGGCCCGGCGCGCGGCTGATGGACCTGTCGGCGCAGATGGACCCGGCAGCGACCGCCGCGGCGGCGGTCGACCTCAACATCCGGCTCATGCGGTGGCGGCTCATGCCGGCGCTCGAGCCGGAGAAGGTCGCGGCGCAGAGGTGCTTGCTCATCGGCGCAGGCACGCTGGGCTGTGCCGTGGCCCGCTGCCTTCTCGGCTGGGGCGTCAAGGCGATCACGCTCGTTGACTCGGGCAATGTCTCGTACTCGAACCCCGTCCGCCAGTCACTCTTCGCCCACAAGGACTGCATCGGCGGGAAGACGAAGAAGGCGCCCGCCGCCGCCGAAGAGCTGCGCCGCATCTTTCCGGGCGCTGAGGCGCGCGGCGTGGTGATGGGTATCCCTATGCCGGGCCACCCGGTCGGCGCGGCGGAGGTGGACGGAGTGCGCGCGGACGCAGAGGCGCTCGACGAGCTGGTGCAGCAGCATGACATTGTCTTTCTCCTCACAGACACGCGCGAGTCGCGCTGGCTGCCCACTTTGCTCGCCGCCGCACGGCGCAAGCTGGCCGTCACCGCGGCGCTCGGCTTCGACACGTTCCTCGTCATGCGGCACGGCCTCCCCCCGCCGGCGGAGGAGGCGGCGGCGCTAGGCGCAGGCGGGCTGCCAGCTGGGTATGAGCAGGCAGCGCCGGCGGAGGCGGCGGCGCCGCCTCCGCCTCCGCCGCCGCGGCCGCGGCTCGGCTGCTACTTTTGCAGCGACGTCGTCGCTCCTGCCAACTCGATGACTCGCCGCACTCTCGACCAGCAGTGCACGGTGTCCCGGCCCGGCCTCGCGATGGTTGCGAGCGCGCTCGCCGTCGAGCTCGCCGTGACGGTGCTCCACCACGAGCACGGCGCCGAGGCGGACGCGGACGTGCCCGCCGAGGCGGCGCGGGCCGCCACTTGCGACGAGTCGCCGCTGGGCGTGGTGCCGCACCAGATCCGAGGCGCGCTCTCCTTCTTCCGGACAGATTGCATGCTTGGCCGCGCGTTTGGCAAGTGCACCGCGTGTTCGGCCACCGTCACCGACGCGTACGCCGCGCGCGGCTTCGACTTCCTTCTCGACGCGTTCAACGGAGGCGACTACCTCGAGGAGCTCACGGGGCTGGCGCAGATGCACCGCGAGGCGGAGGCTGCGCTCGAGGACGTCGGCTTCTTCGAGGACGACGAGGACGAGGCGATGAGCGAGTGACGGGGCGCTACACGGTTCGGCGTGCTGGCACCGGGCCTGAGAGAACGCGCGCTCAGGATGGCCCACGCAAGGTAAGGGGGGGGCGTGAGGCGCTCTCGAGCTGAGAGCTGATTGAGAGCCTACCCCTCTGAGCATGCCACGTGTGCGCAGACGGGGGCGGATCTGGAGGCTTCAGTGAGGGAGGCCGGTAGCCAGCACAGTTTCCGGAGAATTCTCCGCTCTCCCGCATCCAGACCCAGTGAAGCCAGCGTCGCGATCCAAGTCCCGATGCGGAGAAAGGTACAGAGCTGGTGCGGGGCCTTTTCGAGGTACTTTTGTATAATATATTCGTTCGCGAGCGCTAGAGGAAACGCTCATTATTTACGCATTACAGCAACCACACGTCACACGTACCTGTACGTGGCTGGGTCCACAGCGATTGTAGGTTTTTAACGTATAACGACGCCACCGGAGACGTGTGGGGATTGGGTGTACAACTCTCTCGGCTATTGGTTGGCATGCGGGGGGTTGAGGTGTGAGAGTAAGAGAGAAAGTTCTGCGTTCGTCCTGC
>51
TTTTTTGGCRCGGTGTGGCCGAGAGAGCTCTCCCTGCCTGGCTGGCCCTGTCCATGTCCTACAGAGACGCGCACTCCTTCGAGTCTCGGCGGACACAAGCGCTCGCTATCCGTGCAAAGCACCCGGACCGCATCCCCGTCATCGTGGAGAAGCGGCCGCGCGACGCGACGCTGCCGCTGATTGACAAGAAGAAGTTCCTTGTCCCTGCCGACCTCACCGTCGGCCAGTTTGTGTACGTGATTCGCAAGAGGATAGCGCTCAAGCCCGAGCAGGCCATCTTCCTCTTTGTGTCCAAGGGAACGCTGCCGCCGACGGTCGCAACATGTCAGGCCGTCTACGACAGCCACAAGGACGAGGACGGGTTTCTCTACATGACATACAGTGGGGAGAACACCTTCGGCACCGTGTGAGCACGAAAGGCGTGAAGTTGTCGACGCCGTGTGCGGCGCAGCCAAAAGCAAACCCCTCATCAGAGTAGTCAGTTGAACCACTACCCTGCGAGGCTGTCTGGTCGTTTTTTTCGTCCGGAATTGTATAAACCTCTCCGGGGCGGCGGGCGCGCGCGGGGGGGGGGAGAGTGCAGCGCGTGAGCGCGAGACTGGTTGGGTAGTAGTCTAAGTTCTGAGCCTCGAGGCTGAACGGGTCTAAGTGTGGCTAGCCACGCTGGAGTGCTTGCGCGGTC
>52
GCGGAACCCCTTCCCGTCCAGCAGGTCAACAGCCATCAGCAATGCCGCGCTGCGCAGATTTCGCCTACAAGAAGGACCACCCGTTTGAGAAGCGGCAGGCGGAGGCGGCGCGGATCCGCGAAAAGTACCCGGACCGCATCCCCGTCATCTGCGAGAAGGAGCCGCGCTCAGACATCCCGCCGGTGGACAAGCGAAAGTACCTGATCCCGATGGACCTGACGGTCGGCCAGTTCGTGTACGTGATCCGCAAGCGCATCTCGATCCCTCCCGAGAAGGCCATCTTCATCTTTGTCAACAACACGCTGCCGCCCACCGCCGCGCTCATGTCGACCGTCTACGAGAACCATCGCGACCCGGACGGATTCATGTACATGATGTACGGCGGGGAGAACACATTCGGAGAGCTCGAGCTGCGACCTCTCTCAGAGCTGCTCGAGGAGCTCGACAGATGAGCGGCAGAAGAGTAGCCGCCCCGCGTTTCTCGCCGGCAGAGCCCCATCCGCACAGGCAGCGTGCCGCAGCGCAACTTGCCGCGGCGGCGGACGCGAGGGCCGATCCGACGCTGCTCGAGACCGATGACTGCCCTCTGTGCGTGCTCCCCTCTCTCCCGTGTACTCCCCGCCGCCCCMCCT
>53
CGCCGTTGCAAACTCTCGATGACCGAGCACAATGAGCGCCTTCTTTTGGAGATGGAGATGAACCCCGCGCTCCTCCAGGGCTCTCACCGCGAGCAGTGGGAAGCGATCTCCGACCTCGACTCCTTCTTCAAGCGGGTGTACAATTACTTTGACGAGCGCGGCCTCCGGTGCATCCTAGCAGGCCGGCTGATCAGCCTGGGGATGCTCGCCTTCACCATCGCCCTGTCCGCCTACCTGGCGGAGGCCGTCAACTGGGACGGGCTCGTCAACGAGTGCGTCGACGAGAGCACGTGCGCCGGCGTCAAGCTGCTGCGGGATGACTCCTTCCGCTCGCCCTCGCCCTTCCTCGTGCTGTTCCTGCTCGTCTTCTCGGTGTACTGGCTGTGGATGCTGCTCCACTTCTTCTGGGACCTGCGCGCCCTCCTCGAGATCCGCTCCTTTTACCGCCACAAGCTCAACATCGACGACTCGGAACTGCTCGTCGTCAGCTGGGACACGGTGGTCCAGCGGGTGGTCGAGCTGCAGGCGACGGCGCGGCTGTGTATCGTCAAGGACCAGCTGACTGCGCACGACATTGCGAACCGCATCCTCAGGAAGGAGAACTTCATGGTGGCCCTCGTCAACCAGAAGCTGCTGCCCATCGAGCCGCTGCCGGGCTTGCGCCTGTCGGTGATGACCAAAACGCTCGAGTGGGCGCTCGAGGTTTGCCTTCTCGACGCGATGTTTGACGGGTCAGGCTTCCGGATCAGACCCTCCTTCACGCAGGACGTGCGAGGGCTGCAGCGGCGGCTCTTCGCGTGCGGCGCGCTGACGCTGCTACTCTCGCCCTTCATCGCCGCATTCATGCTGCTCTTCTTCTTCCTCAAGCATGCGGAGGAGTTCCACCGCCGCCCCGCCGCCTCCGCTTTCTCGCGCGACTACTCCCTGCACGCGCGCTGGTGCATGCGCGAGTTCAACGAGCTGCCACACCTCTTCGAGGCGYGGGTCCTCGCCTCGGCGGCAGACGCGAGCGCCTACGTGCGCCAGTTCCCCACGCCGCTGCTCACGCTGGTCGCCCGTTTCGTCACTTTCATCGTCGGCTCGCTCGCCGCAGTGCTGATCGGGCTCTCTCTCATCAACGAGTCCGTCCTCGTCTTCTACCGCATCTCGCCCGACGCGCTCTTCGGCGAGGCTGCGGCGCCGCGCCAGGGATTCAACCTGCTGTGGTGGCTCGCCGTCTCCTCCACCATCCTCGCCATCTCGCGCGCTTTCTCCGACCCTCCCAACGCGCCCCTYCACCCCGAGGCCTTGCTGCAGTCCGTCGCGCGTCACACGCACTATCGGCCTGCGAGGTGGCGGGGCAAGGGGCACACGCGAGCCGTCTACGACGAGTTTGTCTGCCTGTACCAGTACCGCGTCTGGCTGCTGCTCCAGGAGATCCTCGGCTGCCTCACCGCGCCGCTCGTCCTCTGCCTCGCCCTCCCCGCGCGCGCGGAGGAGCTGCTCGAGTTTGTGCGCGCCTTCACCGTCCATGTCGACGGCGTGGGACACGTCTGCGGATTCGCGCTGTTTGACTTCGAGCGGCACGGCGACACGCGCTACGGCGCCCCCGTCGCGGGCGCGCCCGCGCACCGCTCGCGCGACGGCAAGATGGAGAAGTCCTACCTCAACTTCAAGCTKCACCACCCGTCGTGGCGGCGCGACGCGGGCGAAGTGCTCATCGACCGTATCGCGGGCCCCGGCAGTGTCGCTGCGGTGCAGCAGCTGGCGGCAGCAGCGGCAAGCAGCTCGCCCGACCAGCTCGCAGCGGCGCAGCTCGCCGCCGCCCAACTCGCCGCCGCCGCCGGCTCGTACACGCGCGACCTCGCCTCGCCGCTTGCGGACGGCGACGAGCCCCCCTCGCAGCGGCGCGCGGCGGCGGGCGGGGCAGCTGGTGCGGAGGTTGGCGCCGCCACTGACTACCAGCCGATGGGCCAGAGCCTGCCGGCGCTCGAGCCGGGGGTGGGGACCGCGGCCTCGGCCGCTTTCATGCGCTCGTCCCTCGGCGCGAGCGGCTTGATGCTGCTCGCGCGCTCGTCGGTGCATGCCGATGCGGGCGGGCGGAGTGGCGCCGCAGCAGGCGGGTTCGCTCTCGGCGCGTCGTTTCCGGGCGTGCCAGCTGGCGCCGTCTCGAGCGAGCTGCAGTCGGAGCAGCTGACGTCAGACATGATGGGCCTACTCGACCAGCATTTCGTCGCCCACTCGTGCGGCGGCGGTGCGCGCGGTGGCGGCGGCGGTGCGCCGGCGCCGTTCCGCGCAGAGGAGCAGCCGCTGCAGCCGCCGCCTCCGGCTCAGGAGCTCGAGCTGAGCAGCAGCCACAACGTGAGAGGCGGCGCCGCCGGCGCCGAGGCGGGCCTTCCCGTGGCGGCGCCCTCGGAGCAGACCTCTCCGTCGAGCTCCTCGCCCGACTTGGCGTCGCAAGCGGACCACCAGGTCTGACAAATGGCTGCCGCACTCCGGTCCGTGGACGCTGCAAAACGCCGTGCGGGCTCTGTTTGGAGCTTGCCCGGCGCGGGGACCCCCTCGTCCACAGTCTCTTCCACATTCTCTTCCACATTCTTCCGCTCGAGGGGAGGGGGCTGCATCCTCGCGGTCGTATCGTCGCGCAGGCATCGCCACACCTTTACAATCCCCCCCCCCCCACACACACACACACCCGTAAGCCCCTGCGCGCTCTGTATATGCCCCAGCCGCTTCGCCCGCCACACGGGCGCGAGGTTTTGCCCCGGTGCCACTGTCCGGGCGTCTCTTTTGCAAGTTTTAGCTCTGGTCGAGAAAG
>54
GGACAGGGTGGTCCCCACCTGCACGAGCAGGATTTTGGATGTTGCAGTGGAGCACTTGGA
GCACTTGGAGTGCAGTCAGCAGCCAGATCGGTGTATTTCTTTATCCCGCCTGTGCGGGAG
TGTCGCCAGTAGATGCTCTCCCAGTCCGAGTTCGAGCGGATGGCACGTCAGTTCGCCCTT
CTGCATCACACGGCCCCGACCTGGGCCTGGTTCGAGCCCGGGCCGTTATCCGACTCGGGC
GCCTTTGCGCCTCCGCCTGGCTTCCTCCGCTCAAGTCCGATTGTTGTGCAGCCTCCGATC
GCCGCCCGCAGGCAGGGCGGAGAGGAGGAGGACCCTCCGGTGCTGGAGGAGCCAATCTGC
AGCACGGCCGACTCATCTGCACTCGACGTGTCTGCGCTGGACGACCAGCCGCAACCCGAC
CTGCTGCGCATACACATCTGCCGCTCCGCCACGTACCAGACGCCGCAGCTGCTGCTGCTC
GGCTGCCATGGCTCGGACGGGCGGCCATGGGACGTCGACGAGGCACGTGCGTACCTACAG
AGGCAGGCGAACGGCTCGCAGCCTCTGCCGGACCAGATGCTGACGCCGGCAGAGCACCCA
GGCCTCGGGCTGCCGTGCGTCGCACTGCACGCGTGCCACACAGCCGAGCTCCTATCGCCA
ATGATGCGCGACGCGGCATCGTGCTCGCGCGAAGGGGGCAGACCACCGCTGGACCTGCTT
GGCGCGTGGTGGTCCCTCGTTGCGCCTCTGCTCGGCTTGCGCGCTCAGCCAGGCCCCCAA
CACACCGTGAATACATAAACACCGTGTCCATGCCGCATGCGGGCATCGGCAAGCATTTCT
TACTAAAAGATTTGTGTTGAG
>55
GACGGTTTGCTGCTGAAGGGCGTTTTGCTCGGCGTGGCGGAGAATGTCGACCGCCCTCGCGTCCTTCGCGGGCTCGCTGTCGTCGGACGGGAAGGTGACGGTTACATTCAAGCACGCCGGTGATGCGCCGATCTTGAAGCGCTCCACTTTCAAGCTCTCCGCCTCCACCACGATTGCGATGACTGCAGACCAGCTGCGCAAGCAGCTCGGGATCGCACCGCACGAACCGCTGCTCCTCTACTGCAGCACGGCCTTCGCCCCGCCGTTGGATGAGACCCTGGGCGATGTGGCGCAGTGCTTTCAGACGGGCTCGACCCTCGTCCTGCACTACTGCACCACCCCGGCATGGGGGTGACGAGCAGCGTCGGCCACCTGTAGCTGTCCTCTCGACGACCACCTCTCGGCGGCCACCGCGGCGCCGCCGGATGTCACACCGCGGTCTTGCGCACTCGTCCGCCCGCGGCGATCCCTCGGTTTGATCAGTGGCGGAGCGTTTGCGGTCGCGCCGCCGGAGAGCACCCTTCCGCACCCGCGTCCGCTTGGGAGAGACGCCGTGGCCTTCGGTGCTT
>56
CTTGTGTTGAGGCAGCATGGACTGCCAGCGCTGTCGCCAGCCGCTGCTAGAGGCATCACCGGGCCCGGGCGGGCGAGGACTGGCGCCGCTCGGCGAGTCATACGTGGTGCTGCCGCAGTCGCGCCGCGCGAGCGCGCTGCACGCAAGCCTGAACGAGAGCCTGTCGCAGCCCGTTGGCGGCGGCGTGCTGCAGGCCTCGTCGATCCACGACCAGCTCCAGACCGTGGACCGGCTTGTCGGGCTCGCCGAGCGGTGCGCCTCGCTGCCATGTGGCGTGCCACTCTGCGAGGACTGCGCGTCCGGCGTGGTGCGCGACCTCAACGCGCGGCTGCGGGATGCGCGCGAGGAGCGGGACCGGCTCCAGGCCGCCTTCGCGGAGCTCGAGGCGGGCGACGGCGGCCCGTCGCACGGCGCTCTCTCCGACGCCGAGTTTGCGGCGGAGGAGGCGGCGAGGGAGCTCGAGGTGAGCGAGCTGCGGGCGGCGCTCGCCTCGGCGCGGCGCGAGCGGAGTGCGCTCGCCGACGAGGCGGTGCGGCTGCGGGCGCAGCGCGCCGAGCAGGAGGCGGAGGAGGAGGCGTGGCACGCCGTCATCAACGGCAACACACTGCGCGCTCAGGCCGAGCAGGAGGAGGCGACCAGGGAGAGGCAGCTCGTCCAGTTTTGCCGCCGCGAGCTGGCGCGGCTCGGGCGCGTCGACGTCGTGAGCGACGTCTTCCGCATCAGCTCCACCGGCAGCTTCGGCACCCTCAACTCGCTCCGCCTAGGCCGCTTGCCGGGCGTCTCTGTCGACTGGGCAGAGATCAACGCGGCGCTCGGGCAGGTCGCGCTGCTCCTCGTCGCCGTCGCGCGCGAGTCGGGCGCGCGCTTCAGCTCGCACGCGCTGCTGCCGATGGGGTCGTACTCCAAGGCGTACAAGCTTGACGAGCCGCGCGCGCTGTACGAGCTCCACGGCTCCGGCTCGCCGCACCTCGGCCGCATCTTCGGCTCGTCGCGCTTCGACAAGGGGCGCACCATGCTCCTCGCCTGCGCCTCGGACCTCCTCGCCTTCGCCGGCGCGCGCCCCCGCGCCGGCGTCGCGCCCGCGCCGCCGCACCCGATCGAGGCGGACGCGGTGGGCGGCTTCTGCATCCGGCTGCAGGCGAGCGGCGGCGAGGAGCGGTGGACGCGTGCCCTCCGCTGCTTGCTCGAGGACCTGTCGTGGCTGCTCACTTGGCGCCGCGCGGGGGCCGCAGCAGCCGCCACCGGCACCGCGCTGCACGCCGCGTAACACCTAGGCGAGACAGTGGGGGGGGAGAGTCAGATGCCGCTAGGAGCCGGTTGTACAGCGGATGATGTTCTTGATAGATAGAAAGAAAGAAAACAATACACAAAATATGTATGTATGTAGGAATCGGTGGAGAACACCAGGGCAG
>57
TGGGTGACATATATGCCAGAGTGCGTTAGTGTGCCCGGTGTTGTGCGAGGGAGCCTAGCCCGTTAGGCGACTCCCGTTGTGTGTGCTGTGTATATGAGCCGCGCCACGATCGAGCTGGCCACCACCGCCACCGCCGATGGCCTTTCGAGCATCGCGCTCAAGATCTGCTCGCCTCCGAGCCCCATCGCCGCAGCTGTGTTCGCACACGGTGGTTGCTTCAGCGACGGCTGCTCGCAGTCGCACCCTGCCGTCACCGAGGCCCTGGCAGGCATCGGCATCGCCTCGGTATCGTCGACCTATCGGCAGGGCGCGGCGCATCCGCACCCGACAGCGCAGCACGACCTCGCCTGTGTCGCTGAGTTCGCTCGGCGACGCTGGCCGTCACTGCCGCTGGGCGTGATTGGCTCGAGCAGCGGCGGGTGGCACGCGCTGGCGCTCTCACGCACGATCGAGGGCATGCGGTTCTGCGTCGCCCTCTGTCCCGTCGCGGACCCGCTGCTGCGCGCAGAGTACCTACGAGAATGCGTGCAGGGCACTGCGGCCGTCGCGGGGTGGAGGGTATGCCACGAGCCGTCTGTGGCTGGGAGGATGCTTGCCAAGCAACTAGGCTACTGGGGAGACGACGAGTCAATGCGCGCGGCCGGGGAGATGCTGCTCCCTGCCCACGCCGTGCCGACGATGCTCGTGCTCGGAGGCGTCGACAAGAATGTGCCGCTGCGTGTCGCAGAGGGCGTGCAGGGCTGGGCGCACCGCACGCTCATCCTCGGCGGCATGGGCCACGAGATCCAGGACGCCCCACCTGCCGCAAACTCGTGGGTGCCGGACGTCAAGGCCTTTGTGGCGAGCGCGCTCGTCGGCACGGCCGCCGCCACGAAAGGGGCGCCTTGCGACCAAGAGGCTCCGTAGTGACCGCCAACTCAGTGA
>58
CCCGAACCCTGASAGGGCTTTTGCGCGAGCGAAAGGCAGGCGTCCAAGGCGGCGAGGTGAGCAAGGCCTGGGCTGCAAGGATTGCGTGGTGAGCAAACAGCTATGGGCGTGACACGCACCGTCGTCCGCGAAGGCGCTGGACGCACCCCGAACGCAGGCGAGGTTGTCAAGGCTCACTACACCGGCCGCCTGAAGGACAGCGGCCATGAGTTTGACTCGTCCCGTGACCGCGGCAAGCCACTCACGTTTGTAATCGGCATCGGTTCAGTCATCAAAGGCTGGGACGAAGGTATCTCCGAGATGAAGCTCGGCGAGGCATCGACGCTTCACGTCACCTCAGACTACGGCTACGGGAGGGAGGGCGCTGGACCAATCCCGCCCAACGCCGATCTTGAATTTGATGTTGAGCTGGTCGCGATCGGCAACGACGCCATCCCAGGCAACTCGTCAGTCAGCACGTGCGAGGCGTTCGGCATTCAGCTGTGCGCCGTGCAGTGAGAATGGGCGCGGGGAAGCAGCTAGCTTCAGGCGAGAGCAGGACCTTCACGGATGGCGCTTCGGGTCGGCAATGAACAAGGCATTTCAGGGTTAGATCAGTATTGACGTCACCGCACACATCCGCACGAGCCACGAGGTCAGCGGCGGGCACTCTATCCTGACATCGCCGTCGTCCTCAACAGGCCAGTCTGGAGCGGACTGGCCCTGTGGCCACGGGGGCATGGCGGGTAGGAGGGCGGCTCATGGCAGGGCCTGTGAAAAGTGAGGCGTGGTCTAGGAACCCTGCTTTTTTTTTGAGCTAGCCTTCGATGTTMMRAAAAAAAAAAAAAAAAAA
>59
AGCAGGCCTACCGCCGCTACTTTGAGCAGCCGCACGCCGGCGAGCCGCGCGGCATCGAGTCGACGCTCGCGGTGCTCGCGCCGCTCTACGCGCGGCTCGAGGCGGGCGCCTCGACCGCGCACGAGGCGGACTTTGTCGCCGCCTACGCCGCCGACCTGCGCTCCGCCCTCGCGCACTGCCACGAGTTTCGCTTGTCGGGCGACGAGGCGCAGCTGCAGGCGGCGTGGACGCGCTTCTACGAGGTGTTGCGCCAGCTCGGCCGGCAGCTGCAGCAGGCGCGCACCCTGCAGCTGCGCGACGTCTCGCCGCGGCTTCTCAAGGCGACCAACCTCGAGATCGCCGTGCCGGGCACCTACCGCGCCAACGCGCCCGTCGTCGCGATCCGCTCCTTCGCGCCCGCGATCCGCGTTATGTCTTCCAAGCAGCGGCCGCGCAAGCTGGCSGTGWCGGGCGACGACGGCGTCGAGTACGTCTTCCTGCTCAAGGKGCACGAGGACTTGCGGCAGGACGAGCGCGTGATGCAGCTCTTCGGCCTCGTCAACGCGCTCCTCGCCTCGACCGACGACGGCGCGCGGCTCGACCTCGGCATCCAGCGCTACTCGGTCGTCCCGCTCTCGACCAACTCGGGGCTCATCGAGTGGGTGCCGCGCTGCGACACGCTGCACACGCTCGTGCGCGCGTACCGCACGTCGCGCTCGGTGCTGCTCAACGTCGAGCACCGGCTGATGCTCCACTTTGCGCCCGACCTCGAGTCGCTCACGCTGCTGCAGCGGATGGAGGCCTTCCAGCACGTGCTCTCGCACACCGAAGGGATGGACCTCGCGCGTGTGCTGTGGGTCAAGGCGCCCTCCTCCGAAGAGTGGCTCGAGCGGCGCTCCCACTTCTCGCGCTCGCTCGCCGTCATGTCGATGGTCGGCCACATCCTCGGCCTCGGCGACCGCCACCCGTCCAACCTGATGCTGCACCGCTTCACGGGCAAGATCCTGCACATCGACTTTGGCGACTGCTTCGAGGTTGCGATGCGGCGAGACAAGTACCCCGAGACGGTGCCCTTCCGGCTGACGCGCATGCTCGTCGCCGCGATGGAGGTGTCGGGCGTCGAGGGCACCTTTCGCGCCACTTGCGAGACGGTCATGTCGGTGCTGCGCCGCAACAAGGACTCGGTGATGGCGATGCTCGAGGCCTTCATCCACGACCCGCTCATCAAGTGGCGGCTGCTGCAGGCCCACCCGGCCGCGGCGGCGGCGGCGGCCGCCGCCAGCGGCGCCGCCAGCGGCGGCGCCGCCAGCGGCAGCGCCGCCACCGCCAACGGGACGACGTCTCAGTCGACTGCGACCACCGCGGCGGGTGGCGCAGGCACCGGTGCTGGCGGCGGCGGCGGCGGCGGCACCGCGGTGGGTGGCAGCGAGAGCGGCGGCGGCGCGGAGAGCAGCGGCGGCGGCGGCGGAGGCGAGGGCGAGGGCGACGGCGCGGAGAGCGGCGGCGGCCAGAGCGGCGGCGGTGGCGGCGAGGGCGGAGGCGGTGGGCGCGGAGGCGGCGGAGGCGAGAGCGGCGGTGGCGGTCGCCACCGACGGCTGGCGGCGGCCGAGCCGGGGGGCGCGGCGGAGAGAGGCGGGGCCTCGAGCACGACGAGCTCGAGCGACCTCGAGTCCTGCAGCGACGGCGCGAGCGCGGAGGAGGAGGCGGGGGAGCGGGCGGACGCCTCCACGGCGCAGCGAAGCACCGGCGGCGTGCGCGCGTCGCTGCCGCCCTCGCTCGTCGCCTCGCTGGAGGAGTCGTTTGGCTACTCGCTCGACCCCCTGCAGATCTCGGAGGGCGTCGCGCCGACGCCGCTGGCGGCTGTGCGCCAGAAGCTGTGGGCGTCTCGCGCCGCCGAGGAGCGGATCGCGTCGCTCTCGCAGCCGCAGCCGCCGCAGTTCGCCGCCCAGCCAGAGGGGGGCGGCGAGCCGCACGCACTCAACGAGCGCGCGGTGCGCGTGATCCGGCGCGTCGACAACAAGCTGACCGGCCGCGAGTTCGGCGAGCAGCTCACCGTTGCCGAGCAGGTGCAGCGGCTCATCGAGCAGGCGACTTCGAACCAAAACTTGTGTCAGTGCTACACCGGCTGGTGCCCGTGTTGGTGACACTGACAGCTCCGGACGGCATCATGACATGAATGGCGAATCTCTACGTGAATCGGTCTCGTTGCGCATGTGTGTGT
>60
CCCAGAAGAGCCCAGCGCAGAGAAAGAAGGCAGCGGCCCAGACCCTGCCCCCGAACAAGAGTCCCAGAACAAGATGGCGACCGTCATCGTGAAGATCTCAGGCAACAACCAGACCCGGCGCTGGACGGCACGGGCTGACCACCTCACGTTTGCATCGATCCAGAAGCGCGTCGCGGACAACTTCCAGACGCCGAAGTTTTACCTGACCTACAAGGACGACGAGGACGACGACATCAACGTCTCGACCGACGAGGAGCTGCAGGAGGCCGTCTCCCTCGCTCTCAAGACCGAGCCGGCCGTCCTCCGCCTCAAGCTGGTCGAGGGGCTCTCGCCCGCCGCGGCGCGGCCCTCCCCGCCGACCACCTCGCCGCCCCCGGCGGCGCCTTCGGCGCCGGACGCCGCGCCGCAGGGCGGCGCCAACGCCCCCCCCGCGCCGGCCGAGCTGAACCCGCACGTCTTCTTCCAGAACCTGGCCGACGCGCTCCCGCAAGTCATGAGCGCGTTGCCGCCCCCCCTCCAGAGCATCCTCTCGCAGATGGAGCTCGACACCGCGGCGTCGGCCGCGGCGAACGCGGCCGCCAACGCGGCGTCGCGCGGCGCCTCGTCCGCCTCGGGCGCCGCCGCCACCGGCCTCGGTGCCGCCGCCCACGCCGCCCGCCTGGCGTCGGGACTGGCCGCAAAGGCGTCCGACGCCGCGGCCGGCGCGGCGGCGGCGGCGGCGGCGCGGGCGTCGGACCCGGAGCGGGAAGGCTACCACCCGAACGTGACGTGCGACCGCTCCGGCATGTCGCCCATCGTCGGGCTCCGGTACAACCTCATCGGCCACGACTACGACCTGTGCGAGGCGGAGTTTGAGAAGCTGTCCGCCGACCTCAAGCCGCTCTACAAAGCCATCCACCCGGTGGCATTCCGGCGCAAGGCCGGCGCCGCCGCGCCGCCCTCGGACGCGACCGGCTTCCACCCGGGCGTGACGTGCGACAAGAGCGGCATGTCCCCCATCGTCGGCATCCGCTACCACCTCTCGGGCCACGACTACGACCTTTGCCAGGCCGAGTACGACAAGCTCCCCGAGGCGGAGAAGCTCCGCTTCTGCGCCATCCCGCCGCCGTGCGGCCGCGGCGGCCCGTGGCGCCGCGGCGGAGGCTACGGCCGCTGCGGCTCGTGGGGCGGCGGCTTCGGAGGCGGCGGCTTCGGAGGCGGCGGCCCGGGAGAGCGGTGGGCGCCCCCGTGGGCCCCCGCCGGGCGGCGGGCGTGCCACCCGCACCGCGAGTCCGGCCACGGCGCGGACGGCGACCCGCGCCGTCTGGCGGCGCGCTTCGTCTCTGACGTGTCTGTGCACGAGGGCACCGAGGTTGCCCCGCGGGCCGCCTTCACCAAGATCTGGCGCCTCAAGAACTCCGGCACCGTGCCGTGGATGCCGGGCTGCAAGCTCGCCTTCGTCGGCGGCGACCAGCTCTCCGCCGACTCGGCCGTCGACCTCCCCGACATCGGCCCCGTGCTGCCGGGCGCGGCCGTCGATGTGGCGGTCGACATGGTCGCGCCCGCCGAGCCGGGCCGCTACGTCGGCTACTGGCGCCTCACCGGCCCGCACGGCCGCCGCAAGTTTGGGCAGCGCGTGTGGGTGCACATTCAGGTGGTGGCCGACCCGGACGGGCCCGTGCAGGAGCCGTCGGCGGAGGATGTCGCGATGTTCGCGTCGGCGCGCACCTTGCCGCACGGCGACGAGGACGAGGCGGACGACGACGACGACGAGCGCGCCAAGGCGCCGTCGGCGGGCCGCCGCGTTGTCGTGCACGGGCCGCACGGCGCGCTGACGCTCGAGGGCGTCGACGAGTCGACCGACGTCCAGACGCTCAAGCGCATGATTGAGGAGCGCACCGGAGTGCCCGTCGGCGAGCAGACGCTCTTCGCGCCCAACCAAGAGGCCCCGGCCGAGGCGCGGGCCGAGGCTGAGGGCGCCGCCAACGAGGCGGCCGAGGCGGCTCGCAAGGCGGCCGCGGCGGCAGAGGCGGCGCACAAGGAGGCCGAGGCGGCCGAGGCGGCTCGCAAGGACGAGGCCAAGCTCGCTGCGGAGCTCGCTGTCGCCCAGGCTGCTGAGGCCGAGGCGGCCGAGGCGACGACCAAGCTCAAGGAGGCCGAGGCAGCTCGCAAGGCGGCCGAGGCGGCCGAGGCGGCCGAGGCGGTCCAGGCTGCTACGCGCGACGCGTCCGCCCTGAAGGAGGTTGCCGCGGCAGAGCTCGCGGCCATGGGCTTTGAGGACGCCGAGCTGGTCCGCGGCGTTGTCGACAAGAACACGGGCGCCGAGGGCGTCAACCTCGAGCGGTGCGTGACCGCCCTGACGGCGCTCTCCGAGGTGGAGTGGGACACGATGCTCGACGACCTCGCCGAGATGGGCTTCGACGACCGCGCGCTCAACAAAAAGATGCTCGTCATGTCGGACGGCTCGATCAACAAGACCGTCAAGCAGCTCGTGAACACCAAGGAGACCAAGGAGGCCGCCAAGCAGCCAATGGAGCTCGACTGAAGCTCTCCGAACGGGCGCTGAGCGGGACACCCGCCGTCCGCCCGCCGCCCCCGCGCCGCCCGCGCGCAAGGCCCCTCGGGCCGTGCGGTTGGTGTGGGGGGTACGGCGGGCGGGCGACGCGTCCGTCCGTCATAGATGGTTGGGATGAGGGTCGGGGGAAGGCGGAGCTAGCCTCGCGTCTTGAGTGCCGGACCGGCGCGCGGTTCGTCGAGCCCTGGGAGGTGTGTGTGCGCGAGACCAGTTCCCGGATCCCGCGGCGCGCCGGTTGGTCTTTTGTGTGGTGTCGCTGTCGGCCGGTGCGGTCTGCGGACGGTGTAGCGGACCCAGTCGGGTGGGGGGGGAGCAGAGAGAGTCGTGCGGTGAGCGAGTCWGCTACGTCTCGCGCGCTCGCGCGCGCACTGCATCCGTGTTATCYSCRTTYGTGTTGTCCCCGTTTTATCTGAGCAAGTTTCTGGATTTCAWAWMWAAAAAAAAA
>61
GGCCAGCCGCTGAAGTAGCTCGACATGCTCTACCGCACCCTCTTCGCTGGCGCCGCGCTCATCAACGCGG
TCGGCGCTTGGACGCCGCCCAAGGAGGTGGAGGAGGCCGCCAAGGCGTCCCACTGGGCGGTGCTCATCGC
CGGTTCGTCCGGCTACGGCAACTACCGCCACCAGGCTGACGTGTGCCACGCCTACCAGATTATGATCAAG
AACGGGATCGACCCGGACAAGATCATCACCCTCGCGGTCGACGACGTCGCAAACGACGACATGAACCCCT
TCCCCGGCAAGCTCTTCAACAAGCCGACGGGGGATGGGACGCCCGGCACCGACGTCTACGCCGGCTGCAA
GATCGACTACTCCGGGTCGATGGTCACGCCGGAGACCTTTGTCAAGGTGCTGACGGGCGACGCCGCCGGC
CTCGACGGCGGCAAGGTGCTGCAGTCGACCAAGCTGGACCGCGTCTTCCTCAACTTTGTGGACCACGGAG
GCGTAAACATCATCGGCTTCCCGCGCACGACGATGCACGCGCGCGACCTGGTCGCGGCGCTGACCAAGAT
GCACTCAGCCGGCATGTACAAGGAGCTGGTCTTCTACCTCGAGGCGTGCGAGTCGGGCTCCATGTTCACC
GAGCTGCCCTCCGACATCAGCGTGTACGCGACCACCGCCGCCAACGCGCACGAGTCGTCCTGGGGCACCT
ACTGCATGCCCGAGGACAAGGTGGAGGGGAAGCACATCGGCTCGTGCCTCGGCGACCTCTACTCTGTCAC
GTGGATGGAGGACACGGACAACCAGTCCCCCGCCGCAGCGTCGGAGACCATCGAGACGCAGACAGAGCGC
GTCAAGCGCCTCGTCACAAAGTCGCACGTCCAGGTCTTTGGCGACACGACCATCTCCTCCGAGCTCATCA
CCAACTTCGAGGGCGACACCGACTCCGCCGGCCAGCTCGACACCTCCCTCGCGCCCATGATCGCACGCGC
CGCCCCTCAGCGCGACGCGGCCATCCGCTCCAACGACGCGGCCCTCGCCTCCGCCTACTTCCGCTTCACC
GAGATGGGATCGGCCGCCGCAGGAGAGGAGCTGGTGGCGCTGGTGCAGGCGCGCCTCTCCACCCGCAAGA
CGTTCGAGGCGGTCGCCCAGCGGCTTGGCCTCAACGGCGGCATCGAGGCGCTGCCGCCGCGCGCGCACGG
CGCGCAGCACGTCGACTGCCACTACGACGTGCACAAGGCGTACAAGTCGGCTTGCGGCGAGCTGCACCCG
GAGGCGCTCTCCTTCTCCGCGACGATGGCCGACCTGTGCGCCCAGCAGGGCGGGTCGCCCGACGCGATCG
TCAAGGCGATCTCCGCCGCCTGCGCGGCGTAGAGGCGGCCGCTACCCGGCGCCTCCCGCGGCCGCGGCCT
CTTCTCTCAAGGGAGGGGAGGGGCCGCGGGGCAAGGAGAGGTGCGAGGGCGGGGAGGATGGCGTCGCCCG
GCGGCGGCGCCCAAAGTGTACATCGAGGCACACAGTCGTTTATTCGTTGGGGTCTCTCCGTGTCTCTCTC
TAGCTCCATGTCGCTCGCGTGATCGACTAGATCCTCGCGCTCTGTGCGAAGCGGCCTGTGGCGCGCTGCC
GCTGGTTGTCGTGTATGAATATATGTTTTGTGTTTCGGCTCAAAAAAAAAAAACCCGAGAGAAGAGC
