# Supplementary material for: Improving transcriptome construction in non-model organisms: integrating manual and automated gene definition in Emiliania huxleyi
Source: BMC Genomics. 2014 Feb 22;15:148. doi: 10.1186/1471-2164-15-148 (PMC4028052; doi:10.1186/1471-2164-15-148)
Supplement: Additional file 5 — A table of how the “gold standard” genes were derived and which were validated. [file 1471-2164-15-148-S5.xlsx]

## Sheet: Sheet1
Source of sequeces used to build the transcripts
	ESTs	Reads	Prediction	Validation	Length	Reads in dataset	Number of junctions
1	yes	yes	no	yes	4586	246075	1
2	yes	no	no	yes	1280	5166.29	5
3	yes	no	yes*	yes	1038	7	2
4	yes	yes	yes	yes	1525	28932.7	8
5	yes	no	no	yes	1079	6	0
6	yes	yes	no		1352	211990	1
7	no	yes	yes	yes	1582	804.93	6
8	no	no	jgi**		1179	1744	0
9	no	no	jgi		1443	14077.1	5
10	no	no	jgi		1284	28127.6	3
11	no	no	yes		819	42073.1	2
12	yes	no	yes		951	21	0
13	yes	no	no		1053	581	0
14	yes	no	no		1767	44274.3	2
15	yes	no	no		1816	13985.6	6
16	no	no	jgi		2051	1558.58	3
17	yes	no	no		1060	28592.5	1
18	yes	no	jgi		648	2919.64	0
19	yes	no	no		1440	36973.6	2
20	yes	no	jgi		828	275	0
21	no	no	yes		2055	***	3
22	yes	no	no		2508	2003.76	4
23	no	no	jgi		3053	156.73	1
24	yes	no	no		1181	311623	1
25	yes	no	no		1424	12168.7	5
26	yes	no	no		1533	10556.9	7
27	yes	no	no		3428	16793.9	8
28	yes	yes	no		2782	19216.3	14
29	yes	yes	no		3309	****19216	14
30	yes	no	no		868	71	1
31	yes	no	no		1755	116	3
32	yes	yes	no		1278	17066	3
33	yes	yes	no		3281	3680.31	2
34	yes	yes	no		4484	4905	3
35	yes	yes	no		4661	18628.6	12
36	no	no	jgi		1329	14752	0
37	yes	yes	no	yes	1078	31843.5	7
38	yes	yes	no		862	37481	3
39	yes	no	jgi		1065	25616.7	4
40	no	yes	no		1123	30565.4	0
41	yes	yes	no	yes	2941	2850.97	17
42	no	yes	yes		1901	286	0
43	no	yes	yes		1646	****286	0
44	yes	yes	yes		2716	8838.65	1
45	yes	yes	no		828	1642.33	1
46	yes	yes	no		1772	5287	8
47	yes	yes	no		3472	17177.1	5
48	no	yes	no	yes	1804	3108.26	13
49	yes	yes	no	yes	988	13980.2	3
50	no	yes	no		933	4947.03	1
51	yes	yes	no	yes	1326	2316	5
52	yes	yes	no	yes	2592	7037.98	7
53	yes	yes	no	yes	682	10830.2	3
54	yes	yes	no	yes	632	102915	3
55	yes	no	no		2797	21515.5	17
56	yes	no	yes		861	***	0
57	yes	no	no	yes	569	407	1
58	no	yes	no	yes	1412	21276.8	3
59	yes	yes	no		924	1696.99	1
60	yes	yes	no		832	3839	0
61	yes	yes	no	yes	2200	13031.7	6
62	yes	no	no		2999	238765	2
63	yes	no	no	yes	1677	70672.2	3
Yes = used in building transcript
No = not used in building transcript, or non-existent
* yes = our prediction used in building transcript
** jgi = jgi prediciton used in building transcript, only after manual inspection to ensure accuracy
*** No reads in this dataset, but there are reads in subsequent experiments
**** 30 and 31, and 45 and 46 are closely related and the same reads map to both.
Validation = either qPCR/PCR or western blot or both
