# Supplementary material for: Improving transcriptome construction in non-model organisms: integrating manual and automated gene definition in Emiliania huxleyi
Source: BMC Genomics. 2014 Feb 22;15:148. doi: 10.1186/1471-2164-15-148 (PMC4028052; doi:10.1186/1471-2164-15-148)
Supplement: Additional file 7 — A table of transcript annotations. [file 1471-2164-15-148-S7.xlsx]

## Sheet: kegg
CODE	No proteins	Description
ko04120	318	Ubiquitin mediated proteolysis
ko00230	285	Purine metabolism
ko04141	283	Protein processing in endoplasmic reticulum
ko02010	237	ABC transporters
ko05200	227	Pathways in cancer
ko03013	219	RNA transport
ko03040	219	Spliceosome
ko04722	218	Neurotrophin signaling pathway
ko03018	210	RNA degradation
ko02020	206	Two-component system
ko00240	187	Pyrimidine metabolism
ko00330	184	Arginine and proline metabolism
ko00650	171	Butanoate metabolism
ko05145	160	Toxoplasmosis
ko00071	159	Fatty acid metabolism
ko00051	158	Fructose and mannose metabolism
ko05016	158	Huntington's disease
ko00640	154	Propanoate metabolism
ko04510	154	Focal adhesion
ko00010	152	Glycolysis / Gluconeogenesis
ko04010	148	MAPK signaling pathway
ko00620	147	Pyruvate metabolism
ko00627	143	Aminobenzoate degradation
ko00350	138	Tyrosine metabolism
ko04144	138	Endocytosis
ko04910	137	Insulin signaling pathway
ko00280	133	Valine, leucine and isoleucine degradation
ko00520	129	Amino sugar and nucleotide sugar metabolism
ko04111	129	Cell cycle - yeast
ko00500	128	Starch and sucrose metabolism
ko04113	128	Meiosis - yeast
ko00680	127	Methane metabolism
ko00310	126	Lysine degradation
ko04114	125	Oocyte meiosis
ko04810	121	Regulation of actin cytoskeleton
ko00903	120	Limonene and pinene degradation
ko04142	120	Lysosome
ko04146	120	Peroxisome
ko04666	118	Fc gamma R-mediated phagocytosis
ko00625	116	Chloroalkane and chloroalkene degradation
ko04530	112	Tight junction
ko04110	111	Cell cycle
ko00363	109	Bisphenol degradation
ko00260	103	Glycine, serine and threonine metabolism
ko03320	103	PPAR signaling pathway
ko00561	102	Glycerolipid metabolism
ko04310	102	Wnt signaling pathway
ko00270	101	Cysteine and methionine metabolism
ko00380	101	Tryptophan metabolism
ko00970	101	Aminoacyl-tRNA biosynthesis
ko03015	101	mRNA surveillance pathway
ko00250	100	Alanine, aspartate and glutamate metabolism
ko04626	100	Plant-pathogen interaction
ko00190	99	Oxidative phosphorylation
ko00860	99	Porphyrin and chlorophyll metabolism
ko00362	97	Benzoate degradation
ko05010	96	Alzheimer's disease
ko03020	95	RNA polymerase
ko05146	95	Amoebiasis
ko04020	94	Calcium signaling pathway
ko03420	93	Nucleotide excision repair
ko04070	92	Phosphatidylinositol signaling system
ko00910	91	Sesquiterpenoid biosynthesis
ko04916	91	Melanogenesis
ko04976	91	Bile secretion
ko04914	86	Progesterone-mediated oocyte maturation
ko05100	86	Bacterial invasion of epithelial cells
ko00480	85	Glutathione metabolism
ko00626	85	Naphthalene degradation
ko05110	85	Vibrio cholerae infection
ko05222	85	Small cell lung cancer
ko00562	84	Inositol phosphate metabolism
ko00360	81	Phenylalanine metabolism
ko00630	81	Glyoxylate and dicarboxylate metabolism
ko04621	81	NOD-like receptor signaling pathway
ko04720	81	Long-term potentiation
ko05012	81	Parkinson's disease
ko00450	80	Selenoamino acid metabolism
ko00591	80	Linoleic acid metabolism
ko00340	79	Histidine metabolism
ko00061	78	Fatty acid biosynthesis
ko03010	78	Ribosome
ko03430	78	Mismatch repair
ko04062	76	Chemokine signaling pathway
ko04520	76	Adherens junction
ko00564	75	Glycerophospholipid metabolism
ko00052	74	Galactose metabolism
ko04145	74	Phagosome
ko00410	73	beta-Alanine metabolism
ko04512	73	ECM-receptor interaction
ko05020	73	Prion diseases
ko05215	73	Prostate cancer
ko04210	72	Apoptosis
ko04912	72	GnRH signaling pathway
ko04920	72	Adipocytokine signaling pathway
ko00624	71	Polycyclic aromatic hydrocarbon degradation
ko00290	69	Valine, leucine and isoleucine biosynthesis
ko01040	69	Biosynthesis of unsaturated fatty acids
ko03440	69	Homologous recombination
ko04270	69	Vascular smooth muscle contraction
ko00710	68	Carbon fixation in photosynthetic organisms
ko00040	66	Pentose and glucuronate interconversions
ko03410	66	Base excision repair
ko04150	66	mTOR signaling pathway
ko00030	64	Pentose phosphate pathway
ko05131	64	Shigellosis
ko05142	62	Chagas disease
ko00020	61	Citrate cycle (TCA cycle)
ko00130	61	Ubiquinone and other terpenoid-quinone biosynthesis
ko04540	61	Gap junction
ko00600	60	Sphingolipid metabolism
ko04970	60	Salivary secretion
ko00281	59	Geraniol degradation
ko00982	59	Drug metabolism - cytochrome P450
ko04012	59	ErbB signaling pathway
ko04620	59	Toll-like receptor signaling pathway
ko00960	58	Tropane, piperidine and pyridine alkaloid biosynthesis
ko04112	58	Cell cycle - Caulobacter
ko04660	58	T cell receptor signaling pathway
ko05416	58	Viral myocarditis
ko04974	57	Protein digestion and absorption
ko05140	57	Leishmaniasis
ko05214	56	Glioma
ko02030	55	Bacterial chemotaxis
ko00930	54	Caprolactam degradation
ko03030	53	DNA replication
ko04380	53	Osteoclast differentiation
ko05223	53	Non-small cell lung cancer
ko05414	52	Dilated cardiomyopathy
ko00920	51	Sulfur metabolism
ko00980	51	Metabolism of xenobiotics by cytochrome P450
ko04370	51	VEGF signaling pathway
ko00900	50	Terpenoid backbone biosynthesis
ko04350	50	TGF-beta signaling pathway
ko04730	50	Long-term depression
ko05219	50	Bladder cancer
ko00053	49	Ascorbate and aldarate metabolism
ko00460	49	Cyanoamino acid metabolism
ko05120	48	Epithelial cell signaling in Helicobacter pylori infection
ko05211	48	Renal cell carcinoma
ko04115	47	p53 signaling pathway
ko05160	47	Hepatitis C
ko00100	46	Steroid biosynthesis
ko00830	46	Retinol metabolism
ko03060	46	Protein export
ko03070	46	Bacterial secretion system
ko04320	46	Dorso-ventral axis formation
ko04622	46	RIG-I-like receptor signaling pathway
ko04972	46	Pancreatic secretion
ko05410	46	Hypertrophic cardiomyopathy (HCM)
ko00400	45	Phenylalanine, tyrosine and tryptophan biosynthesis
ko04330	45	Notch signaling pathway
ko03050	44	Proteasome
ko04360	44	Axon guidance
ko04612	44	Antigen processing and presentation
ko00940	43	Phenylpropanoid biosynthesis
ko04662	43	B cell receptor signaling pathway
ko04340	42	Hedgehog signaling pathway
ko04664	42	Fc epsilon RI signaling pathway
ko04971	42	Gastric acid secretion
ko05213	42	Endometrial cancer
ko00950	41	Isoquinoline alkaloid biosynthesis
ko04140	41	Regulation of autophagy
ko04670	41	Leukocyte transendothelial migration
ko05210	39	Colorectal cancer
ko04740	38	Olfactory transduction
ko04745	38	Phototransduction - fly
ko04962	38	Vasopressin-regulated water reabsorption
ko00140	37	Steroid hormone biosynthesis
ko00521	36	Streptomycin biosynthesis
ko00590	36	Arachidonic acid metabolism
ko00720	36	Reductive carboxylate cycle (CO2 fixation)
ko00740	36	Riboflavin metabolism
ko00760	36	Nicotinate and nicotinamide metabolism
ko00361	35	Chlorocyclohexane and chlorobenzene degradation
ko00770	35	Pantothenate and CoA biosynthesis
ko04011	35	MAPK signaling pathway - yeast
ko04080	35	Neuroactive ligand-receptor interaction
ko05130	35	Pathogenic Escherichia coli infection
ko00300	34	Lysine biosynthesis
ko05221	34	Acute myeloid leukemia
ko00983	32	Drug metabolism - other enzymes
ko04650	32	Natural killer cell mediated cytotoxicity
ko05014	31	Amyotrophic lateral sclerosis (ALS)
ko05212	31	Pancreatic cancer
ko05220	31	Chronic myeloid leukemia
ko00514	30	Other types of O-glycan biosynthesis
ko00531	30	Glycosaminoglycan degradation
ko00906	30	Carotenoid biosynthesis
ko04630	30	Jak-STAT signaling pathway
ko04930	29	Type II diabetes mellitus
ko00510	28	N-Glycan biosynthesis
ko00550	28	Peptidoglycan biosynthesis
ko04742	28	Taste transduction
ko00642	27	Ethylbenzene degradation
ko00670	27	One carbon pool by folate
ko03022	27	Basal transcription factors
ko05218	27	Melanoma
ko00511	25	Other glycan degradation
ko00513	25	High-mannose type N-glycan biosynthesis
ko00633	25	Nitrotoluene degradation
ko00790	25	Folate biosynthesis
ko04960	25	Aldosterone-regulated sodium reabsorption
ko00440	24	Phosphonate and phosphinate metabolism
ko00565	24	Ether lipid metabolism
ko00072	23	Synthesis and degradation of ketone bodies
ko00522	23	Biosynthesis of 12-, 14- and 16-membered macrolides
ko00592	23	alpha-Linolenic acid metabolism
ko00623	23	Toluene degradation
ko00643	23	Styrene degradation
ko05217	23	Basal cell carcinoma
ko05322	23	Systemic lupus erythematosus
ko00195	22	Photosynthesis
ko00196	22	Photosynthesis - antenna proteins
ko00534	22	Glycosaminoglycan biosynthesis - heparan sulfate
ko02040	22	Flagellar assembly
ko00311	21	Penicillin and cephalosporin biosynthesis
ko00965	21	Betalain biosynthesis
ko03450	21	Non-homologous end-joining
ko05111	21	Vibrio cholerae pathogenic cycle
ko05412	21	Arrhythmogenic right ventricular cardiomyopathy (ARVC)
ko00621	20	Dioxin degradation
ko00750	20	Vitamin B6 metabolism
ko04973	20	Carbohydrate digestion and absorption
ko00780	19	Biotin metabolism
ko04712	19	Circadian rhythm - plant
ko04744	19	Phototransduction
ko05150	19	Staphylococcus aureus infection
ko00401	18	Novobiocin biosynthesis
ko00540	18	Lipopolysaccharide biosynthesis
ko04122	18	Sulfur relay system
ko00945	17	Stilbenoid, diarylheptanoid and gingerol biosynthesis
ko05216	17	Thyroid cancer
ko00941	16	Flavonoid biosynthesis
ko00730	15	Thiamine metabolism
ko04610	15	Complement and coagulation cascades
ko05340	15	Primary immunodeficiency
ko00430	14	Taurine and hypotaurine metabolism
ko00603	14	Glycosphingolipid biosynthesis - globo series
ko04013	14	MAPK signaling pathway - fly
ko04260	14	Cardiac muscle contraction
ko04623	14	Cytosolic DNA-sensing pathway
ko04966	14	Collecting duct acid secretion
ko00364	13	Fluorobenzoate degradation
ko00523	13	Polyketide sugar unit biosynthesis
ko00532	13	Glycosaminoglycan biosynthesis - chondroitin sulfate
ko00604	13	Glycosphingolipid biosynthesis - ganglio series
ko01053	13	Biosynthesis of siderophore group nonribosomal peptides
ko00120	12	Primary bile acid biosynthesis
ko00312	12	beta-Lactam resistance
ko00471	12	D-Glutamine and D-glutamate metabolism
ko00660	12	C5-Branched dibasic acid metabolism
ko04130	12	SNARE interactions in vesicular transport
ko04640	12	Hematopoietic cell lineage
ko04964	12	Proximal tubule bicarbonate reclamation
ko00944	11	Flavone and flavonol biosynthesis
ko00232	10	Caffeine metabolism
ko04514	10	Cell adhesion molecules (CAMs)
ko04711	10	Circadian rhythm - fly
ko00351	9	DDT degradation
ko04614	9	Renin-angiotensin system
ko04710	9	Circadian rhythm - mammal
ko04940	9	Type I diabetes mellitus
ko00473	8	D-Alanine metabolism
ko00512	8	O-Glycan biosynthesis
ko00908	8	Zeatin biosynthesis
ko00791	7	Atrazine degradation
ko01055	7	Biosynthesis of vancomycin group antibiotics
ko04060	7	Cytokine-cytokine receptor interaction
ko00472	6	D-Arginine and D-ornithine metabolism
ko00785	6	Lipoic acid metabolism
ko00253	5	Tetracycline biosynthesis
ko00533	5	Glycosaminoglycan biosynthesis - keratan sulfate
ko01051	5	Biosynthesis of ansamycins
ko00062	4	Fatty acid elongation in mitochondria
ko00622	4	Xylene degradation
ko00901	4	Indole alkaloid biosynthesis
ko02060	4	Phosphotransferase system
ko05144	4	Malaria
ko00524	3	Butirosin and neomycin biosynthesis
ko00563	3	Glycosylphosphatidylinositol(GPI)-anchor biosynthesis
ko04950	3	Maturity onset diabetes of the young
ko00601	2	Glycosphingolipid biosynthesis - lacto and neolacto series
ko00121	1	Secondary bile acid biosynthesis
ko00402	1	Benzoxazinoid biosynthesis

## Sheet: kog
CODE	No proteins	Description
T	2649	Signal transduction mechanisms
Z	2443	Cytoskeleton
R	2062	General function prediction only
K	1435	Transcription
O	1198	Posttranslational modification, protein turnover, chaperones
U	1133	Intracellular trafficking, secretion, and vesicular transport
A	1130	RNA processing and modification
J	893	Translation, ribosomal structure and biogenesis
S	760	Function unknown
I	645	Lipid transport and metabolism
E	585	Amino acid transport and metabolism
G	525	Carbohydrate transport and metabolism
P	473	Inorganic ion transport and metabolism
C	446	Energy production and conversion
D	327	Cell cycle control, cell division, chromosome partitioning
Q	310	Secondary metabolites biosynthesis, transport and catabolism
L	307	Replication, recombination and repair
M	285	Cell wall/membrane/envelope biogenesis
B	204	Chromatin structure and dynamics
H	184	Coenzyme transport and metabolism
W	144	Extracellular structures
F	124	Nucleotide transport and metabolism
V	98	Defense mechanisms
Y	88	Nuclear structure
N	4	Cell motility

## Sheet: GO
Cellular Component			Molecular Function			Biological Process
integral to membrane	2115		ATP binding	3050		oxidation-reduction process	2435
cytoplasm	1427		DNA binding	1338		regulation of transcription, DNA-dependent	883
plasma membrane	1237		nucleotide binding	1280		electron transport	807
membrane	1227		zinc ion binding	1105		transport	801
nucleus	774		metal ion binding	961		metabolic process	783
cytosol	692		oxidoreductase activity	673		transmembrane transport	658
intracellular	629		hydrolase activity	667		proteolysis	618
transcription factor complex	559		transporter activity	577		ATP catabolic process	552
mitochondrion	487		transferase activity	569		acyl-carrier-protein biosynthetic process	494
nucleolus	451		protein binding	561		signal transduction	487
chloroplast	427		nucleic acid binding	504		phosphorylation	475
ribosome	368		sequence-specific DNA binding transcription factor activity	470		fatty acid biosynthetic process	415
protein histidine kinase complex	246		electron carrier activity	427		serine family amino acid metabolic process	408
Golgi apparatus	236		flavin adenine dinucleotide binding	414		methylation	405
outer membrane-bounded periplasmic space	202		GTP binding	401		protein phosphorylation	396
endoplasmic reticulum	179		RNA binding	387		purine nucleobase metabolic process	386
chloroplast envelope	162		catalytic activity	384		intracellular signal transduction	359
cytoplasmic membrane-bounded vesicle	160		ATPase activity	341		isoleucine catabolic process	349
chloroplast stroma	148		calcium ion binding	333		leucine catabolic process	349
plastid	148		heme binding	321		valine catabolic process	349
chromatin	141		binding	319		two-component signal transduction system (phosphorelay)	344
fatty acid synthase complex	125		protein serine/threonine kinase activity	306		DNA repair	338
cell outer membrane	118		methyltransferase activity	294		protein folding	327
mitochondrial inner membrane	117		receptor activity	277		gluconeogenesis	319
cell wall	110		iron ion binding	275		ribosome biogenesis	296
plasmodesma	105		structural constituent of ribosome	272		translation	282
replication fork	101		ubiquitin-protein ligase activity	267		glycolysis	277
vacuole	100		magnesium ion binding	256		lysine catabolic process	246
vacuolar membrane	98		pyridoxal phosphate binding	254		tryptophan metabolic process	234
flagellum	92		nucleoside-triphosphatase activity	241		benzoate metabolic process	227
nucleoplasm	92		isomerase activity	232		signal transduction by phosphorylation	224
microtubule	89		kinase activity	231		DNA replication	220
chloroplast thylakoid membrane	86		two-component sensor activity	226		pyrimidine nucleobase metabolic process	209
DNA polymerase complex	83		unfolded protein binding	218		carbohydrate metabolic process	201
membrane fraction	83		helicase activity	208		glycine metabolic process	198
chromosome	80		GTPase activity	202		protein ubiquitination	196
extracellular region	76		ATP-dependent helicase activity	201		GTP catabolic process	195
apoplast	68		two-component response regulator activity	196		response to stress	194
Golgi membrane	63		peptidase activity	195		threonine metabolic process	192
nucleoid	62		4 iron, 4 sulfur cluster binding	170		arginine metabolic process	189
perinuclear region of cytoplasm	62		protein kinase activity	161		pyruvate metabolic process	189
soluble fraction	59		lyase activity	159		L-serine metabolic process	185
integral to plasma membrane	57		sequence-specific DNA binding	159		proline metabolic process	184
centrosome	54		ligase activity	155		glycerolipid metabolic process	176
endoplasmic reticulum membrane	54		iron-sulfur cluster binding	153		fatty acid metabolic process	172
biotin carboxylase complex	53		signal transducer activity	153		peptidyl-histidine phosphorylation	167
intracellular membrane-bounded organelle	53		coenzyme binding	152		cell division	164
cell part	51		NAD binding	152		cell redox homeostasis	164
ubiquitin ligase complex	51		chromatin binding	143		intracellular protein transport	161
cytoskeleton	50		peptidyl-prolyl cis-trans isomerase activity	140		cation transport	160
protein serine/threonine phosphatase complex	49		serine-type endopeptidase activity	138		response to cadmium ion	158
periplasmic space	47		oxidoreductase activity, acting on paired donors, with incorporation or reduction of molecular oxygen, 2-oxoglutarate as one donor, and incorporation of one atom each of oxygen into both donors	136		DNA recombination	156
myosin complex	46		heat shock protein binding	132		cellular process	153
nucleomorph	46		transferase activity, transferring acyl groups	124		nitrogen compound metabolic process	149
intracellular part	45		hydrolase activity, hydrolyzing O-glycosyl compounds	118		transcription, DNA-dependent	145
nitrate reductase complex	44		cation transmembrane transporter activity	116		beta-alanine metabolic process	143
cytosolic large ribosomal subunit	43		phosphorus-oxygen lyase activity	116		protein peptidyl-prolyl isomerization	138
protein complex	42		actin binding	115		carbon utilization	136
ribonucleoprotein complex	42		protein homodimerization activity	115		isoleucine biosynthetic process	133
tubulin complex	42		oxidoreductase activity, acting on single donors with incorporation of molecular oxygen, incorporation of two atoms of oxygen	108		sucrose metabolic process	133
cytoplasmic part	41		copper ion binding	107		L-phenylalanine biosynthetic process	132
microsome	40		guanyl-nucleotide exchange factor activity	104		tryptophan biosynthetic process	132
mitochondrial matrix	40		FMN binding	101		tyrosine biosynthetic process	132
outer membrane	40		NADP binding	101		starch metabolic process	130
proteasome complex	40		transferase activity, transferring glycosyl groups	99		glutathione metabolic process	128
catalytic step 2 spliceosome	39		translation initiation factor activity	99		glyoxylate metabolic process	127
peroxisome	38		L-ascorbic acid binding	98		ubiquinone biosynthetic process	126
cytosolic ribosome	36		metalloendopeptidase activity	98		pentose-phosphate shunt	124
cytosolic small ribosomal subunit	36		structural molecule activity	98		regulation of GTPase activity	124
lysosome	34		long-chain fatty acid-CoA ligase activity	96		aspartate metabolic process	123
nuclear membrane	34		protein disulfide oxidoreductase activity	95		protein transport	122
membrane part	32		cation binding	94		proton transport	122
nucleosome	32		rRNA binding	93		response to heat	121
translation release factor complex	32		transferase activity, transferring phosphorus-containing groups	93		alanine metabolic process	120
ATP-binding cassette (ABC) transporter complex	31		enoyl-CoA hydratase activity	89		limonene catabolic process	118
large ribosomal subunit	31		DNA-directed RNA polymerase activity	88		leucine biosynthetic process	117
neuronal cell body	31		DNA-directed DNA polymerase activity	87		methane metabolic process	117
plant-type cell wall	31		transition metal ion binding	85		ubiquitin-dependent protein catabolic process	117
exodeoxyribonuclease V complex	30		translation elongation factor activity	85		valine biosynthetic process	117
pyruvate dehydrogenase complex	30		N-acetyltransferase activity	83		cyclic nucleotide biosynthetic process	116
cell surface	29		ATPase activity, coupled to transmembrane movement of substances	81		tricarboxylic acid cycle	115
CUL4-RING ubiquitin ligase complex	29		transcription factor binding	81		mannose metabolic process	113
endoplasmic reticulum lumen	29		cofactor binding	80		fructose metabolic process	111
integral to endoplasmic reticulum membrane	29		endonuclease activity	80		amino sugar metabolic process	109
PML body	29		oxidoreductase activity, acting on paired donors, with incorporation or reduction of molecular oxygen	79		nucleic acid phosphodiester bond hydrolysis	109
actin cytoskeleton	28		transferase activity, transferring acyl groups other than amino-acyl groups	78		lipid metabolic process	108
small ribosomal subunit	28		3-oxoacyl-[acyl-carrier-protein] reductase (NADPH) activity	77		galactose metabolic process	107
lipid particle	27		acyl-CoA dehydrogenase activity	77		chlorophyll metabolic process	106
alpha-1,6-mannosyltransferase complex	26		tRNA binding	77		small GTPase mediated signal transduction	105
endosome	26		nucleotidyltransferase activity	76		reductive tricarboxylic acid cycle	104
extracellular space	25		monooxygenase activity	75		biosynthetic process	102
nuclear envelope	25		2 iron, 2 sulfur cluster binding	73		cell cycle	101
nuclear speck	25		aminopeptidase activity	73		sodium ion transport	101
phragmoplast	25		phospholipid binding	73		regulation of translational initiation	99
proton-transporting ATP synthase complex, catalytic core F(1)	25		oxidoreductase activity, acting on the CH-OH group of donors, NAD or NADP as acceptor	71		response to oxidative stress	97
cysteine synthase complex	24		motor activity	70		tyrosine metabolic process	97
histone deacetylase complex	24		ACP phosphopantetheine attachment site binding involved in fatty acid biosynthetic process	69		protein dephosphorylation	96
kinesin complex	24		damaged DNA binding	69		phospholipid catabolic process	94
midbody	24		protein transporter activity	67		vesicle-mediated transport	94
respiratory chain complex IV	24		molybdenum ion binding	66		cellular protein modification process	93
spindle	24		UDP-N-acetylmuramate dehydrogenase activity	65		oxidative phosphorylation	93
basolateral plasma membrane	23		protein tyrosine kinase activity	63		nucleotide metabolic process	90
endosome membrane	23		transaminase activity	63		peptidoglycan biosynthetic process	89
histone acetyltransferase complex	23		carbon-monoxide dehydrogenase (acceptor) activity	61		pantothenate biosynthetic process	85
mitochondrial envelope	23		ATP-dependent DNA helicase activity	59		regulation of translational elongation	84
ribonucleoside-diphosphate reductase complex	22		carbohydrate binding	59		urea cycle intermediate metabolic process	84
spindle pole	22		glutathione transferase activity	59		response to salt stress	81
voltage-gated potassium channel complex	22		hydrolase activity, acting on ester bonds	58		DNA catabolic process	80
cilium axoneme	21		biotin carboxylase activity	57		glutamate metabolic process	79
clathrin adaptor complex	21		hydrolase activity, acting on carbon-nitrogen (but not peptide) bonds	57		response to UV-B	79
fatty-acyl-CoA synthase complex	21		NADH dehydrogenase (ubiquinone) activity	57		cellular metabolic process	78
peptidoglycan-based cell wall	21		manganese ion binding	56		RNA processing	77
photosystem II	21		ubiquitin thiolesterase activity	56		amino acid transport	76
respiratory chain	21		identical protein binding	55		chromosome segregation	76
trans-Golgi network	21		metallopeptidase activity	54		embryo development ending in seed dormancy	76
apical plasma membrane	20		phosphopantetheine binding	54		steroid biosynthetic process	76
cAMP-dependent protein kinase complex	20		acryloyl-CoA reductase activity	53		DNA integration	75
endomembrane system	20		protein serine/threonine phosphatase activity	51		rRNA processing	75
Gram-negative-bacterium-type cell wall	20		sulfate transmembrane-transporting ATPase activity	51		chromosome condensation	74
intracellular organelle part	20		nuclease activity	50		primary metabolic process	74
proteasome core complex, alpha-subunit complex	20		sugar:hydrogen symporter activity	49		glutamine metabolic process	73
spliceosomal complex	20		2-alkenal reductase [NAD(P)] activity	48		peroxidase reaction	72
thylakoid	20		xanthine dehydrogenase activity	48		spermatogenesis	72
Cajal body	19		3'-5' exonuclease activity	47		electron transport chain	71
chloroplast thylakoid	19		acid-amino acid ligase activity	47		entrainment of circadian clock	69
COPI vesicle coat	19		exonuclease activity	47		cell growth	68
dendrite	19		pseudouridine synthase activity	46		chemotaxis	68
formate dehydrogenase complex	19		hydrogen ion transporting ATP synthase activity, rotational mechanism	45		cysteine metabolic process	68
glycerol-3-phosphate dehydrogenase complex	19		serine-type peptidase activity	45		ATP biosynthetic process	67
mitochondrial outer membrane	19		3-hydroxyacyl-CoA dehydrogenase activity	43		lysine biosynthetic process	67
succinate dehydrogenase complex	19		cysteine-type endopeptidase activity	43		cellular ketone body metabolic process	63
axon	18		quinone binding	43		potassium ion transport	62
chloroplast part	18		transposase activity	43		protein deubiquitination	61
extrachromosomal circular DNA	18		proton-transporting ATPase activity, rotational mechanism	42		protein ubiquitination involved in ubiquitin-dependent protein catabolic process	61
melanosome	18		cobalamin binding	40		regulation of RNA metabolic process	61
microtubule organizing center	18		acetyl-CoA C-acetyltransferase activity	39		photosynthesis	60
plant-type vacuole membrane	18		DNA topoisomerase (ATP-hydrolyzing) activity	39		regulation of cell shape	60
actin filament	17		microtubule motor activity	39		response to cold	60
excinuclease repair complex	17		peroxidase activity	39		carbohydrate transport	59
intrinsic to endoplasmic reticulum membrane	17		phosphotransferase activity, alcohol group as acceptor	39		DNA topological change	59
microtubule associated complex	17		recombinase activity	39		glutathione conjugation reaction	59
collagen	16		hydrolase activity, acting on glycosyl bonds	38		sulfate transport	59
glutamate-tRNA ligase complex	16		thiamine pyrophosphate binding	38		histidine metabolic process	58
microtubule cytoskeleton	16		alcohol dehydrogenase (NAD) activity	37		positive regulation of transcription, DNA-dependent	58
mitochondrial respiratory chain complex I	16		sigma factor activity	37		tRNA processing	58
phenylalanine-tRNA ligase complex	16		acetate-CoA ligase activity	36		cell adhesion	57
proteasome regulatory particle, base subcomplex	16		adenylate cyclase activity	36		L-phenylalanine metabolic process	57
beta-galactosidase complex	15		methylcrotonoyl-CoA carboxylase activity	36		mitochondrial electron transport, NADH to ubiquinone	57
eukaryotic translation initiation factor 3 complex	15		o-succinylbenzoate-CoA ligase activity	36		cellular cell wall organization	56
kinetochore	15		transmembrane transporter activity	36		RNA methylation	56
phosphopyruvate hydratase complex	15		ubiquitin protein ligase binding	36		defense response to bacterium	54
bacterial-type flagellum	14		histone-lysine N-methyltransferase activity	35		L-ascorbic acid metabolic process	54
chloroplast inner membrane	14		NADPH:quinone reductase activity	35		negative regulation of transcription, DNA-dependent	54
DNA-directed RNA polymerase II, core complex	14		amino acid binding	34		glutamate biosynthetic process	52
dynein complex	14		carboxylesterase activity	33		1,2-dichloroethane catabolic process	51
microtubule basal body	14		peroxiredoxin activity	33		nuclear mRNA splicing, via spliceosome	51
mitochondrial nucleoid	14		protein dimerization activity	33		nucleoside metabolic process	51
3-isopropylmalate dehydratase complex	13		RNA methyltransferase activity	33		one-carbon metabolic process	51
chloroplast thylakoid lumen	13		solute:hydrogen antiporter activity	33		positive regulation of transcription from RNA polymerase II promoter	51
Cul3-RING ubiquitin ligase complex	13		transcription coactivator activity	33		regulation of pH	51
magnesium chelatase complex	13		calmodulin binding	32		negative regulation of transcription from RNA polymerase II promoter	50
nuclear chromatin	13		cobalt ion binding	32		styrene catabolic process	50
nuclear matrix	13		phosphoprotein phosphatase activity	32		transposition, DNA-mediated	50
organelle membrane	13		propionyl-CoA carboxylase activity	32		ciliary or flagellar motility	49
signal recognition particle, endoplasmic reticulum targeting	13		protein domain specific binding	32		terpenoid biosynthetic process	49
thylakoid membrane	13		threonine-type endopeptidase activity	32		folic acid biosynthetic process	48
cell cortex	12		aldehyde dehydrogenase (NAD) activity	31		methionine metabolic process	48
endoplasmic reticulum-Golgi intermediate compartment	12		cation channel activity	31		DNA-dependent transcription, initiation	47
intracellular organelle	12		copper-exporting ATPase activity	31		nucleotide-excision repair	47
MLL1 complex	12		formyl-CoA transferase activity	31		glycerol ether metabolic process	46
recycling endosome	12		NAD+ ADP-ribosyltransferase activity	31		Mo-molybdopterin cofactor biosynthetic process	46
signalosome	12		phosphatase activity	31		sulfur compound metabolic process	46
small-subunit processome	12		single-stranded DNA binding	31		lipopolysaccharide biosynthetic process	45
spindle microtubule	12		carboxypeptidase activity	30		mitosis	45
succinate-CoA ligase complex	12		exodeoxyribonuclease V activity	30		streptomycin biosynthetic process	45
synapse	12		inorganic phosphate transmembrane transporter activity	30		cellular macromolecule metabolic process	44
type I protein secretion system complex	12		L-phenylalanine:2-oxoglutarate aminotransferase activity	30		dephosphorylation	44
acetolactate synthase complex	11		protein kinase binding	30		protein secretion	44
bacterial-type flagellum basal body	11		antiporter activity	29		regulation of synapse organization	44
lamellipodium	11		butyryl-CoA dehydrogenase activity	29		ATP hydrolysis coupled proton transport	43
membrane raft	11		DNA-dependent ATPase activity	29		bile acid biosynthetic process	43
mitochondrial inner membrane peptidase complex	11		glutamate synthase (NADPH) activity	29		glycosphingolipid metabolic process	43
plant-type vacuole	11		isovaleryl-CoA dehydrogenase activity	29		microtubule-based movement	43
precatalytic spliceosome	11		mRNA binding	29		nitrogen fixation	43
proton-transporting ATP synthase complex	11		penicillin binding	29		ion transport	42
Set1C/COMPASS complex	11		phosphatidylinositol phospholipase C activity	29		calcium ion transport	41
type II protein secretion system complex	11		protein heterodimerization activity	29		inositol metabolic process	41
Z disc	11		protein histidine kinase activity	29		negative regulation of apoptotic process	41
anthranilate synthase complex	10		ADP binding	28		phosphatidylinositol phosphorylation	41
catenin complex	10		microtubule-severing ATPase activity	28		pseudouridine synthesis	41
cell projection	10		protein C-terminus binding	28		response to abscisic acid stimulus	41
cilium	10		sulfuric ester hydrolase activity	28		anti-apoptosis	40
cis-Golgi network	10		cytochrome-c oxidase activity	27		drug transmembrane transport	40
cytoplasmic microtubule	10		D-lactate dehydrogenase (cytochrome) activity	27		mRNA processing	40
glycine-tRNA ligase complex	10		L-aspartate:2-oxoglutarate aminotransferase activity	27		protein autophosphorylation	40
Golgi stack	10		P-P-bond-hydrolysis-driven protein transmembrane transporter activity	27		metal ion transport	39
integrin complex	10		protein tyrosine phosphatase activity	27		embryo development ending in birth or egg hatching	38
late endosome	10		ribosome binding	27		methionine biosynthetic process	38
mitochondrial membrane	10		ubiquitin-specific protease activity	27		nucleobase-containing compound metabolic process	38
oxoglutarate dehydrogenase complex	10		1-aminocyclopropane-1-carboxylate synthase activity	26		oxaloacetate metabolic process	38
plastoglobule	10		cadmium-exporting ATPase activity	26		SOS response	38
proteasome core complex	10		carbon-nitrogen ligase activity, with glutamine as amido-N-donor	26		arginine biosynthetic process	37
ruffle	10		carboxylic ester hydrolase activity	26		cellular protein metabolic process	37
transcriptional repressor complex	10		choline dehydrogenase activity	26		phosphate ion transport	37
acetyl-CoA carboxylase complex	9		cysteine-type peptidase activity	26		positive regulation of cell proliferation	37
alpha DNA polymerase:primase complex	9		ion channel activity	26		prostaglandin metabolic process	37
carbamoyl-phosphate synthase complex	9		lipid binding	26		response to drug	37
chromatin remodeling complex	9		actin filament binding	25		response to stimulus	37
condensed nuclear chromosome	9		amidase activity	25		apoptotic process	36
condensin complex	9		double-stranded RNA binding	25		leukotriene metabolic process	36
flagellar axoneme	9		gamma-glutamyltransferase activity	25		protein catabolic process	36
glucosidase II complex	9		mismatched DNA binding	25		taurine metabolic process	36
mediator complex	9		nitrate reductase (NADH) activity	25		unidirectional conjugation	36
mismatch repair complex	9		protein tyrosine/serine/threonine phosphatase activity	25		alkaloid biosynthetic process	35
mitochondrial respiratory chain complex III	9		purine ribonucleoside triphosphate binding	25		cAMP biosynthetic process	35
multivesicular body	9		retinyl-palmitate esterase activity	25		cell proliferation	35
neuron projection	9		ATP-dependent peptidase activity	24		phospholipid biosynthetic process	35
peroxisomal membrane	9		beta-lactamase activity	24		pollen development	35
prefoldin complex	9		cysteine synthase activity	24		lipid biosynthetic process	34
Rab-protein geranylgeranyltransferase complex	9		drug transmembrane transporter activity	24		porphyrin-containing compound biosynthetic process	34
Sin3 complex	9		NAD+ binding	24		regulation of apoptotic process	34
small nucleolar ribonucleoprotein complex	9		phosphogluconate dehydrogenase (decarboxylating) activity	24		embryo development	33
calcium- and calmodulin-dependent protein kinase complex	8		thioredoxin-disulfide reductase activity	24		in utero embryonic development	33
cell leading edge	8		translation release factor activity, codon specific	24		nucleosome assembly	33
cell plate	8		glutamate synthase (ferredoxin) activity	23		protein methylation	33
centriole	8		isoquinoline 1-oxidoreductase activity	23		protein polymerization	33
chaperonin-containing T-complex	8		microtubule binding	23		regulation of cellular process	33
chloroplast outer membrane	8		oxidoreductase activity, acting on the CH-CH group of donors	23		regulation of translational termination	33
chromosome, centromeric region	8		phospholipase C activity	23		cadmium ion transport	32
focal adhesion	8		protein complex binding	23		cytochrome complex assembly	32
Holliday junction helicase complex	8		pyruvate dehydrogenase (acetyl-transferring) activity	23		DNA-dependent DNA replication	32
HslUV protease complex	8		ammonium transmembrane transporter activity	22		histone lysine methylation	32
intracellular non-membrane-bounded organelle	8		beta-ketoacyl-acyl-carrier-protein synthase II activity	22		L-serine biosynthetic process	32
light-harvesting complex	8		histone acetyltransferase activity	22		multicellular organismal development	32
mitochondrial intermembrane space	8		ribonucleoside-diphosphate reductase activity, thioredoxin disulfide as acceptor	22		protein polyubiquitination	32
molybdopterin synthase complex	8		serine-type exopeptidase activity	22		tRNA modification	32
mRNA cleavage and polyadenylation specificity factor complex	8		transferase activity, transferring hexosyl groups	22		atrazine catabolic process	31
nuclear chromosome	8		5'-3' exonuclease activity	21		copper ion export	31
nuclear pore	8		carbonate dehydratase activity	21		diacylglycerol metabolic process	31
peripheral to membrane of membrane fraction	8		fatty-acyl-CoA synthase activity	21		microtubule-based process	31
peroxisomal matrix	8		triglyceride lipase activity	21		mismatch repair	31
photoreceptor connecting cilium	8		3-hydroxyisobutyrate dehydrogenase activity	20		nicotinate nucleotide metabolic process	31
sarcoplasmic reticulum	8		allophanate hydrolase activity	20		regulation of protein kinase activity	31
stress fiber	8		copper-transporting ATPase activity	20		chlorophyll biosynthetic process	30
stromule	8		metal ion transmembrane transporter activity	20		histidine biosynthetic process	30
3-methyl-2-oxobutanoate dehydrogenase (lipoamide) complex	7		oxidoreductase activity, acting on CH-OH group of donors	20		nuclear-transcribed mRNA catabolic process, nonsense-mediated decay	30
Ada2/Gcn5/Ada3 transcription activator complex	7		oxidoreductase activity, acting on paired donors, with oxidation of a pair of donors resulting in the reduction of molecular oxygen to two molecules of water	20		photosynthesis, light harvesting	30
aggresome	7		peptidoglycan glycosyltransferase activity	20		response to DNA damage stimulus	30
anaphase-promoting complex	7		phosphoric diester hydrolase activity	20		response to water deprivation	30
apicoplast	7		protein methyltransferase activity	20		RNA modification	30
axonemal dynein complex	7		siderophore transmembrane transporter activity	20		chloride transport	29
bacterial-type flagellum hook	7		small molecule binding	20		glycosaminoglycan catabolic process	29
cell junction	7		3-oxoacyl-[acyl-carrier-protein] synthase activity	19		retinol metabolic process	29
chromatin silencing complex	7		6-phosphofructo-2-kinase activity	19		blood coagulation	28
chromosome, telomeric region	7		acetyl-CoA carboxylase activity	19		cysteine biosynthetic process from serine	28
clathrin coat of coated pit	7		AMP binding	19		diaminopimelate biosynthetic process	28
coated pit	7		calmodulin-dependent protein kinase activity	19		ER to Golgi vesicle-mediated transport	28
cytoplasmic mRNA processing body	7		formate dehydrogenase (NAD+) activity	19		hexachlorocyclohexane metabolic process	28
cytoplasmic vesicle	7		glutamate synthase (NADH) activity	19		lipid catabolic process	28
early endosome	7		glutamate-ammonia ligase activity	19		nerve growth factor receptor signaling pathway	28
endocytic vesicle membrane	7		inorganic diphosphatase activity	19		nicotinamide metabolic process	28
endoplasmic reticulum-Golgi intermediate compartment membrane	7		metalloexopeptidase activity	19		nucleotide-sugar metabolic process	28
intermediate filament cytoskeleton	7		peptide-methionine-(S)-S-oxide reductase activity	19		proline biosynthetic process	28
interstitial matrix	7		potassium ion binding	19		purine nucleotide biosynthetic process	28
lateral plasma membrane	7		ribonucleoside binding	19		RNA metabolic process	28
membrane coat	7		rRNA (adenine-N6,N6-)-dimethyltransferase activity	19		S phase of mitotic cell cycle	28
microvillus	7		voltage-gated potassium channel activity	19		actin cytoskeleton organization	27
mitochondrial fatty acid beta-oxidation multienzyme complex	7		enzyme regulator activity	18		base-excision repair	27
mitochondrial inner membrane presequence translocase complex	7		histone deacetylase binding	18		iron-sulfur cluster assembly	27
mitochondrial respiratory chain complex II	7		nickel cation binding	18		mitochondrial electron transport, cytochrome c to oxygen	27
MutSalpha complex	7		nitrate reductase activity	18		negative regulation of cell proliferation	27
neuromuscular junction	7		nucleotide-sugar transmembrane transporter activity	18		peptidyl-tyrosine dephosphorylation	27
NURF complex	7		phosphatidylinositol binding	18		thylakoid membrane organization	27
oxygen evolving complex	7		protein serine/threonine/tyrosine kinase activity	18		1-aminocyclopropane-1-carboxylate biosynthetic process	26
proteasome regulatory particle	7		S-(hydroxymethyl)glutathione dehydrogenase activity	18		'de novo' IMP biosynthetic process	26
proteasome regulatory particle, lid subcomplex	7		UTP:glucose-1-phosphate uridylyltransferase activity	18		nematode larval development	26
protein phosphatase type 2A complex	7		alpha,alpha-trehalose-phosphate synthase (UDP-forming) activity	17		proteasomal ubiquitin-dependent protein catabolic process	26
synaptic vesicle	7		citrate transmembrane transporter activity	17		protein complex assembly	26
telomerase holoenzyme complex	7		cyclic-di-GMP binding	17		thiamine biosynthetic process	26
6-phosphofructokinase complex	6		dihydroxy-acid dehydratase activity	17		anaphase-promoting complex-dependent proteasomal ubiquitin-dependent protein catabolic process	25
apical part of cell	6		DNA helicase activity	17		axon guidance	25
brush border membrane	6		DNA ligase (ATP) activity	17		cellular amino acid metabolic process	25
cell periphery	6		excinuclease ABC activity	17		chromatin modification	25
citrate lyase complex	6		fructose-2,6-bisphosphate 2-phosphatase activity	17		M/G1 transition of mitotic cell cycle	25
clathrin vesicle coat	6		molybdate transmembrane-transporting ATPase activity	17		penicillin biosynthetic process	25
cleavage furrow	6		nitronate monooxygenase activity	17		polysaccharide catabolic process	25
cortical cytoskeleton	6		phosphate ion transmembrane-transporting ATPase activity	17		protein targeting	25
cortical endoplasmic reticulum	6		phosphoglycerate dehydrogenase activity	17		protein-chromophore linkage	25
cytoskeletal part	6		protein disulfide isomerase activity	17		riboflavin biosynthetic process	25
D-amino-acid dehydrogenase complex	6		alpha-N-arabinofuranosidase activity	16		small molecule metabolic process	25
DNA-directed RNA polymerase IV complex	6		ARF GTPase activator activity	16		transmembrane receptor protein serine/threonine kinase signaling pathway	25
early endosome membrane	6		collagen binding	16		ATP-dependent proteolysis	24
endoplasmic reticulum chaperone complex	6		dioxygenase activity	16		cell death	24
ESC/E(Z) complex	6		dodecenoyl-CoA delta-isomerase activity	16		D-gluconate metabolic process	24
external side of plasma membrane	6		enzyme binding	16		DNA methylation	24
extrinsic to membrane	6		erythronolide synthase activity	16		glutamyl-tRNA aminoacylation	24
fatty acid elongase complex	6		ferric-transporting ATPase activity	16		organic phosphonate transport	24
glutamate-cysteine ligase complex	6		glutamate-tRNA ligase activity	16		peptide transport	24
growth cone	6		glutathione peroxidase activity	16		peptidyl-serine phosphorylation	24
histone methyltransferase complex	6		glycolate dehydrogenase activity	16		phosphatidylinositol-mediated signaling	24
lysosomal lumen	6		NADPH-hemoprotein reductase activity	16		protein glycosylation	24
lysosomal membrane	6		O-acetylhomoserine aminocarboxypropyltransferase activity	16		pyrimidine nucleotide biosynthetic process	24
M band	6		oxidoreductase activity, acting on the aldehyde or oxo group of donors, NAD or NADP as acceptor	16		antigen processing and presentation of exogenous peptide antigen via MHC class I, TAP-dependent	23
MHC class I protein complex	6		phenylalanine-tRNA ligase activity	16		ATP synthesis coupled proton transport	23
motile cilium	6		riboflavin reductase (NADPH) activity	16		'de novo' L-methionine biosynthetic process	23
nuclear chromosome, telomeric region	6		structural constituent of cytoskeleton	16		gene expression	23
nuclear exosome (RNase complex)	6		succinate-semialdehyde dehydrogenase [NAD(P)+] activity	16		heme biosynthetic process	23
nuclear heterochromatin	6		2-dehydropantoate 2-reductase activity	15		lipid A biosynthetic process	23
NuRD complex	6		3-hydroxybutyryl-CoA epimerase activity	15		plasma membrane ATP synthesis coupled proton transport	23
oligosaccharyltransferase complex	6		acid phosphatase activity	15		response to karrikin	23
phosphatidylinositol 3-kinase complex	6		aminoacyl-tRNA ligase activity	15		RNA splicing	23
photosynthetic membrane	6		ARF guanyl-nucleotide exchange factor activity	15		rRNA methylation	23
plastid chromosome	6		aromatase activity	15		cell communication	22
pollen tube	6		aspartic-type endopeptidase activity	15		deoxyribonucleoside diphosphate metabolic process	22
polyphosphate kinase complex	6		ATPase activity, coupled to transmembrane movement of ions, phosphorylative mechanism	15		DNA damage response, signal transduction by p53 class mediator resulting in cell cycle arrest	22
proton-transporting ATP synthase complex, coupling factor F(o)	6		beta-galactosidase activity	15		heme transport	22
replication compartment	6		dihydrolipoyl dehydrogenase activity	15		negative regulation of ubiquitin-protein ligase activity involved in mitotic cell cycle	22
RNA-directed RNA polymerase complex	6		dihydrolipoyllysine-residue acetyltransferase activity	15		Notch signaling pathway	22
SCF ubiquitin ligase complex	6		DNA topoisomerase type I activity	15		platelet activation	22
synaptonemal complex	6		fructose-bisphosphate aldolase activity	15		protein processing	22
synaptosome	6		heme-transporting ATPase activity	15		regulation of translation	22
TORC1 complex	6		hydrolase activity, acting on acid anhydrides, catalyzing transmembrane movement of substances	15		respiratory electron transport chain	22
transcriptionally active chromatin	6		mannosyl-oligosaccharide 1,2-alpha-mannosidase activity	15		response to hypoxia	22
Cdc48p-Npl4p-Ufd1p AAA ATPase complex	5		methylated-DNA-[protein]-cysteine S-methyltransferase activity	15		response to light stimulus	22
Cdc73/Paf1 complex	5		monosaccharide-transporting ATPase activity	15		UDP-glucose metabolic process	22
cell-cell junction	5		NAD-dependent histone deacetylase activity (H3-K9 specific)	15		ammonium transmembrane transport	21
condensed chromosome	5		p53 binding	15		chromatin remodeling	21
condensed chromosome kinetochore	5		peptide binding	15		cobalamin biosynthetic process	21
core TFIIH complex	5		phosphopyruvate hydratase activity	15		determination of adult lifespan	21
cytoplasmic vesicle membrane	5		pyruvate kinase activity	15		DNA duplex unwinding	21
dendritic spine	5		rRNA (adenine-C2-)-methyltransferase activity	15		DNA-dependent DNA replication initiation	21
DNA replication factor C complex	5		S-adenosylmethionine-dependent methyltransferase activity	15		ER-associated protein catabolic process	21
DNA-dependent protein kinase-DNA ligase 4 complex	5		serine-type carboxypeptidase activity	15		estrogen metabolic process	21
eukaryotic translation initiation factor 2B complex	5		1-deoxy-D-xylulose-5-phosphate synthase activity	14		interspecies interaction between organisms	21
exosome (RNase complex)	5		ATP-dependent RNA helicase activity	14		neurogenesis	21
filamentous actin	5		cAMP-dependent protein kinase regulator activity	14		nucleotide-sugar transport	21
fusome	5		chaperone binding	14		positive regulation of ubiquitin-protein ligase activity involved in mitotic cell cycle	21
glycine cleavage complex	5		cis-stilbene-oxide hydrolase activity	14		queuosine biosynthetic process	21
glycine reductase complex	5		dihydrodipicolinate synthase activity	14		regulation of transcription from RNA polymerase II promoter	21
heterotrimeric G-protein complex	5		endopeptidase inhibitor activity	14		response to hydrogen peroxide	21
host chromosome	5		glyceraldehyde-3-phosphate dehydrogenase (NAD+) (phosphorylating) activity	14		response to toxin	21
imidazoleglycerol-phosphate synthase complex	5		histone binding	14		synaptic transmission	21
immunoglobulin complex	5		histone methyltransferase activity (H3-K4 specific)	14		threonine biosynthetic process	21
insoluble fraction	5		long-chain-(S)-2-hydroxy-long-chain-acid oxidase activity	14		trehalose biosynthetic process	21
integral to membrane of membrane fraction	5		lysine-tRNA ligase activity	14		viral reproduction	21
mitochondrial respiratory chain	5		medium-chain-(S)-2-hydroxy-acid oxidase activity	14		aerobic respiration	20
monolayer-surrounded lipid storage body	5		NAD-dependent histone deacetylase activity (H3-K14 specific)	14		barrier septum assembly	20
nuclear body	5		NAD-dependent histone deacetylase activity (H4-K16 specific)	14		fructose 2,6-bisphosphate metabolic process	20
nuclear lumen	5		N-methyltransferase activity	14		leaf development	20
nuclear nucleosome	5		nucleosome binding	14		NAD biosynthetic process	20
pericentriolar material	5		oxidoreductase activity, acting on the CH-OH group of donors, quinone or similar compound as acceptor	14		riboflavin metabolic process	20
phosphoribosylaminoimidazole carboxylase complex	5		RNA-directed DNA polymerase activity	14		siderophore transport	20
protein-N(PI)-phosphohistidine-sugar phosphotransferase complex	5		succinate dehydrogenase (ubiquinone) activity	14		SRP-dependent cotranslational protein targeting to membrane	20
proton-transporting V-type ATPase, V0 domain	5		sulfotransferase activity	14		T cell receptor signaling pathway	20
proton-transporting V-type ATPase, V1 domain	5		superoxide dismutase activity	14		unidimensional cell growth	20
recycling endosome membrane	5		UDP-glucose 4-epimerase activity	14		vitamin B6 metabolic process	20
riboflavin synthase complex	5		very-long-chain-(S)-2-hydroxy-acid oxidase activity	14		angiogenesis	19
signal peptidase complex	5		xenobiotic-transporting ATPase activity	14		anion transport	19
signal recognition particle receptor complex	5		3-isopropylmalate dehydratase activity	13		brain development	19
small nuclear ribonucleoprotein complex	5		5'-3' exoribonuclease activity	13		carotenoid biosynthetic process	19
terminal button	5		alcohol dehydrogenase (acceptor) activity	13		DNA metabolic process	19
transcription factor TFTC complex	5		androgen receptor binding	13		fibroblast growth factor receptor signaling pathway	19
tricarboxylic acid cycle enzyme complex	5		arginine-tRNA ligase activity	13		formate metabolic process	19
Type I site-specific deoxyribonuclease complex	5		asparagine synthase (glutamine-hydrolyzing) activity	13		G2/M transition of mitotic cell cycle	19
U12-type spliceosomal complex	5		carboxy-lyase activity	13		glutamine biosynthetic process	19
vacuolar proton-transporting V-type ATPase, V1 domain	5		cystathionine beta-lyase activity	13		heart development	19
acetate CoA-transferase complex	4		cystathionine gamma-synthase activity	13		homophilic cell adhesion	19
acrosomal vesicle	4		deoxyribodipyrimidine photo-lyase activity	13		lipid transport	19
adherens junction	4		ferredoxin-nitrite reductase activity	13		manganese ion transport	19
Arp2/3 protein complex	4		GDP binding	13		MAPK cascade	19
bacterial-type flagellum basal body, distal rod, P ring	4		GDP-mannose 4,6-dehydratase activity	13		meiosis	19
bacterial-type flagellum basal body, rod	4		GTPase activator activity	13		polyketide biosynthetic process	19
bacterial-type flagellum part	4		histidine-tRNA ligase activity	13		potassium ion transmembrane transport	19
caspase complex	4		homocysteine S-methyltransferase activity	13		response to antibiotic	19
caveola	4		hydrogen-exporting ATPase activity, phosphorylative mechanism	13		response to auxin stimulus	19
chloroplast stromal thylakoid	4		hydrolase activity, acting on carbon-nitrogen (but not peptide) bonds, in linear amides	13		sister chromatid cohesion	19
COPII vesicle coat	4		hydroxyacylglutathione hydrolase activity	13		zinc ion transport	19
cortical microtubule, transverse to long axis	4		lysophospholipase activity	13		alcohol metabolic process	18
cyanelle	4		magnesium chelatase activity	13		androgen metabolic process	18
cytosolic proteasome complex	4		N-acetyl-gamma-glutamyl-phosphate reductase activity	13		autophagy	18
dendritic shaft	4		nucleoside diphosphate kinase activity	13		chloroplast organization	18
DNA polymerase III complex	4		oxidoreductase activity, acting on NADH or NADPH	13		cytokinesis	18
DNA-directed RNA polymerase I complex	4		phosphoribosylformylglycinamidine synthase activity	13		embryo sac development	18
exodeoxyribonuclease VII complex	4		procollagen-proline 4-dioxygenase activity	13		growth	18
extracellular matrix	4		protein N-terminus binding	13		intracellular protein transmembrane transport	18
ferredoxin hydrogenase complex	4		pyruvate carboxylase activity	13		molybdate ion transport	18
gamma-tubulin complex	4		S-formylglutathione hydrolase activity	13		mRNA metabolic process	18
Ino80 complex	4		sulfate adenylyltransferase (ATP) activity	13		nitrate metabolic process	18
insulin receptor complex	4		transferase activity, transferring alkyl or aryl (other than methyl) groups	13		protein refolding	18
integral to mitochondrial inner membrane	4		transferase activity, transferring nitrogenous groups	13		response to chemical stimulus	18
male germ cell nucleus	4		transferase activity, transferring pentosyl groups	13		response to lipopolysaccharide	18
mitochondrial outer membrane translocase complex	4		ubiquinol-cytochrome-c reductase activity	13		response to nematode	18
muscle myosin complex	4		zinc-exporting ATPase activity	13		response to UV	18
MutLalpha complex	4		alpha-mannosidase activity	12		sensory perception of sound	18
nuclear part	4		chromate transmembrane transporter activity	12		cellular amino acid biosynthetic process	17
nuclear replication fork	4		coproporphyrinogen oxidase activity	12		cellular biosynthetic process	17
phosphorylase kinase complex	4		dTDP-glucose 4,6-dehydratase activity	12		cellular iron ion homeostasis	17
photoreceptor inner segment	4		endopeptidase activity	12		glycerol metabolic process	17
photoreceptor outer segment	4		ferric iron binding	12		glycolipid biosynthetic process	17
plasma membrane part	4		geranylgeranyl-diphosphate geranylgeranyltransferase activity	12		histone H3-K4 methylation	17
plastid part	4		glutamine-tRNA ligase activity	12		isoprenoid biosynthetic process	17
plastid stroma	4		GTP diphosphokinase activity	12		mitotic spindle elongation	17
polysome	4		guanylate cyclase activity	12		monosaccharide transport	17
postsynaptic density	4		hydrogen-translocating pyrophosphatase activity	12		mycelium development	17
preprophase band	4		hydrolase activity, acting on acid anhydrides, in phosphorus-containing anhydrides	12		negative regulation of endopeptidase activity	17
proton-transporting two-sector ATPase complex, proton-transporting domain	4		inositol monophosphate 1-phosphatase activity	12		nucleic acid metabolic process	17
retromer complex	4		inositol monophosphate 3-phosphatase activity	12		positive regulation of apoptotic process	17
rough endoplasmic reticulum	4		inositol monophosphate 4-phosphatase activity	12		positive regulation of growth rate	17
RSF complex	4		MAP kinase activity	12		protein deacetylation	17
ruffle membrane	4		methionine synthase activity	12		protein homooligomerization	17
sarcolemma	4		methyl indole-3-acetate esterase activity	12		protein import	17
signal recognition particle	4		methyl jasmonate esterase activity	12		pyridoxine biosynthetic process	17
SMN complex	4		methyl salicylate esterase activity	12		regulation of cell cycle	17
STAGA complex	4		omega peptidase activity	12		sterol biosynthetic process	17
THO complex part of transcription export complex	4		organic phosphonate transmembrane-transporting ATPase activity	12		translational elongation	17
tight junction	4		oxidoreductase activity, acting on paired donors, with incorporation or reduction of molecular oxygen, NADH or NADPH as one donor, and incorporation of one atom of oxygen	12		tRNA aminoacylation for protein translation	17
transcription factor TFIID complex	4		peptide-methionine (R)-S-oxide reductase activity	12		acetyl-CoA metabolic process	16
transcription factor TFIIIC complex	4		phosphoglycerate kinase activity	12		cellular carbohydrate metabolic process	16
trans-Golgi network transport vesicle	4		phosphoglycolate phosphatase activity	12		ferric iron transport	16
U4/U6 snRNP	4		porin activity	12		globoside metabolic process	16
U4/U6 x U5 tri-snRNP complex	4		potassium ion transmembrane transporter activity	12		glycerol-3-phosphate metabolic process	16
UBC13-MMS2 complex	4		proline-tRNA ligase activity	12		histone acetylation	16
vacuolar proton-transporting V-type ATPase complex	4		sodium:dicarboxylate symporter activity	12		innate immune response	16
voltage-gated calcium channel complex	4		substrate-specific transmembrane transporter activity	12		locomotion	16
actomyosin contractile ring	3		succinate-CoA ligase (ADP-forming) activity	12		malate metabolic process	16
aspartate carbamoyltransferase complex	3		sulfite oxidase activity	12		negative regulation of cysteine-type endopeptidase activity involved in apoptotic process	16
Axin-APC-beta-catenin-GSK3B complex	3		tRNA dihydrouridine synthase activity	12		phenylalanyl-tRNA aminoacylation	16
basal lamina	3		7S RNA binding	11		phosphoenolpyruvate-dependent sugar phosphotransferase system	16
beta-catenin destruction complex	3		acetolactate synthase activity	11		pollen tube growth	16
chiasma	3		acyl-CoA hydrolase activity	11		protein metabolic process	16
clathrin coat	3		alanine-tRNA ligase activity	11		regulation of protein catabolic process	16
condensed chromosome outer kinetochore	3		aminomethyltransferase activity	11		response to zinc ion	16
Cul4A-RING ubiquitin ligase complex	3		arsenate reductase (glutaredoxin) activity	11		RNA-dependent DNA replication	16
cyanelle thylakoid membrane	3		ATPase activity, coupled	11		transcription from RNA polymerase II promoter	16
cytochrome b6f complex	3		beta-tubulin binding	11		vegetative to reproductive phase transition of meristem	16
cytoplasmic dynein complex	3		citrate hydro-lyase (cis-aconitate-forming) activity	11		2,4-dichlorobenzoate catabolic process	15
dendrite cytoplasm	3		diacylglycerol O-acyltransferase activity	11		actin filament-based movement	15
DNA topoisomerase complex (ATP-hydrolyzing)	3		DNA primase activity	11		biotin biosynthetic process	15
DNA-directed RNA polymerase II, holoenzyme	3		ferredoxin-NADP+ reductase activity	11		cell cycle arrest	15
DNA-directed RNA polymerase V complex	3		FK506 binding	11		cell differentiation	15
endocytic vesicle	3		fructose 1,6-bisphosphate 1-phosphatase activity	11		cellular membrane organization	15
ER to Golgi transport vesicle membrane	3		glucuronate-1-phosphate uridylyltransferase activity	11		citrate transport	15
exon-exon junction complex	3		glutathione-disulfide reductase activity	11		conjugation	15
extrinsic to external side of plasma membrane	3		hydrogen ion transmembrane transporter activity	11		ethanol oxidation	15
extrinsic to plasma membrane	3		isocitrate hydro-lyase (cis-aconitate-forming) activity	11		folic acid-containing compound biosynthetic process	15
F-actin capping protein complex	3		metallocarboxypeptidase activity	11		GTP metabolic process	15
Fanconi anaemia nuclear complex	3		methionine-tRNA ligase activity	11		oogenesis	15
fumarate reductase complex	3		methylmalonyl-CoA mutase activity	11		pathogenesis	15
gamma-tubulin small complex	3		N2-acetyl-L-ornithine:2-oxoglutarate 5-aminotransferase activity	11		peptidyl-proline hydroxylation to 4-hydroxy-L-proline	15
Golgi cisterna membrane	3		nitrate transmembrane transporter activity	11		polyamine transport	15
Golgi transport complex	3		nitrite reductase [NAD(P)H] activity	11		protein stabilization	15
Golgi-associated vesicle	3		non-membrane spanning protein tyrosine kinase activity	11		reciprocal meiotic recombination	15
heterochromatin	3		organic anion transmembrane transporter activity	11		regulation of cell proliferation	15
host cell nucleus	3		phosphoenolpyruvate carboxylase activity	11		regulation of cellular amino acid metabolic process	15
integral to chloroplast outer membrane	3		protein kinase C activity	11		superoxide metabolic process	15
integral to Golgi membrane	3		queuine tRNA-ribosyltransferase activity	11		Wnt receptor signaling pathway	15
intercellular canaliculus	3		receptor binding	11		1,4-dichlorobenzene catabolic process	14
internal side of plasma membrane	3		sodium:hydrogen antiporter activity	11		cellular lipid metabolic process	14
intrinsic to membrane	3		structural constituent of cell wall	11		cellular response to phosphate starvation	14
lateral element	3		structural constituent of muscle	11		cilium assembly	14
meiotic cohesin complex	3		succinate dehydrogenase activity	11		DNA restriction-modification system	14
mitochondrial proton-transporting ATP synthase, catalytic core	3		taurine-transporting ATPase activity	11		G1 phase of mitotic cell cycle	14
mitochondrial pyruvate dehydrogenase complex	3		transcription cofactor activity	11		glyoxylate cycle	14
MLL5-L complex	3		transcription corepressor activity	11		guanosine tetraphosphate metabolic process	14
MutLbeta complex	3		tubulin-tyrosine ligase activity	11		induction of apoptosis	14
myosin filament	3		UDP-N-acetylglucosamine diphosphorylase activity	11		insulin receptor signaling pathway	14
nuclear pore outer ring	3		UTP:arabinose-1-phosphate uridylyltransferase activity	11		L-arabinose metabolic process	14
P granule	3		UTP:galactose-1-phosphate uridylyltransferase activity	11		leaf morphogenesis	14
phagocytic cup	3		UTP:xylose-1-phosphate uridylyltransferase activity	11		lysine biosynthetic process via diaminopimelate	14
platelet dense granule membrane	3		1-pyrroline-5-carboxylate dehydrogenase activity	10		lysyl-tRNA aminoacylation	14
PRC1 complex	3		2,5-didehydrogluconate reductase activity	10		menaquinone biosynthetic process	14
proteinaceous extracellular matrix	3		3'-5'-exoribonuclease activity	10		nervous system development	14
respiratory chain complex I	3		5-methyltetrahydropteroyltriglutamate-homocysteine S-methyltransferase activity	10		organic anion transport	14
ribosomal-protein-alanine N-acetyltransferase complex	3		acetyl-CoA C-acyltransferase activity	10		positive regulation of cell growth	14
sarcoplasmic reticulum membrane	3		adenosine deaminase activity	10		post-embryonic development	14
Sin3-type complex	3		alditol:NADP+ 1-oxidoreductase activity	10		protein ADP-ribosylation	14
Smc5-Smc6 complex	3		alkaline phosphatase activity	10		proteolysis involved in cellular protein catabolic process	14
TAT protein transport complex	3		alkanesulfonate monooxygenase activity	10		pyridoxal phosphate biosynthetic process	14
TCTN-B9D complex	3		anthranilate synthase activity	10		regulation of catalytic activity	14
thylakoid lumen	3		beta-catenin binding	10		response to abiotic stimulus	14
TORC2 complex	3		C-acyltransferase activity	10		response to ATP	14
transcription factor TFIIIB complex	3		calcium-transporting ATPase activity	10		response to unfolded protein	14
trans-Golgi network membrane	3		cyclopropane-fatty-acyl-phospholipid synthase activity	10		retina development in camera-type eye	14
transport vesicle	3		cysteine-type endopeptidase inhibitor activity involved in apoptotic process	10		root hair cell development	14
type III protein secretion system complex	3		endodeoxyribonuclease activity, producing 5'-phosphomonoesters	10		UTP biosynthetic process	14
1,3-beta-D-glucan synthase complex	2		enoyl-[acyl-carrier-protein] reductase (NADH) activity	10		arginyl-tRNA aminoacylation	13
90S preribosome	2		ferrochelatase activity	10		asparagine biosynthetic process	13
aminoacyl-tRNA synthetase multienzyme complex	2		fumarate hydratase activity	10		ATP-dependent chromatin remodeling	13
anchored to plasma membrane	2		glutaminase activity	10		cellular aromatic compound metabolic process	13
autophagic vacuole membrane	2		glycine-tRNA ligase activity	10		cGMP biosynthetic process	13
bacterial-type flagellum basal body, MS ring	2		G-protein coupled photoreceptor activity	10		coenzyme A biosynthetic process	13
bacterial-type flagellum filament	2		isoleucine-tRNA ligase activity	10		CTP biosynthetic process	13
basement membrane	2		lactoylglutathione lyase activity	10		cytoskeleton organization	13
BBSome	2		leucine-tRNA ligase activity	10		DNA mediated transformation	13
beta-heterochromatin	2		mercury (II) reductase activity	10		double-strand break repair	13
brush border	2		methylated histone residue binding	10		double-strand break repair via homologous recombination	13
CAAX-protein geranylgeranyltransferase complex	2		methylenetetrahydrofolate dehydrogenase (NADP+) activity	10		double-strand break repair via nonhomologous end joining	13
cell	2		myosin heavy chain kinase activity	10		fatty acid beta-oxidation	13
cell body	2		NADPH binding	10		G1/S transition of mitotic cell cycle	13
cell projection part	2		NF-kappaB binding	10		GDP-mannose biosynthetic process	13
chromocenter	2		O-acyltransferase activity	10		glycine catabolic process	13
clathrin coat of trans-Golgi network vesicle	2		oxidoreductase activity, acting on a sulfur group of donors, disulfide as acceptor	10		GTP biosynthetic process	13
cohesin complex	2		oxidoreductase activity, acting on a sulfur group of donors, NAD or NADP as acceptor	10		histidyl-tRNA aminoacylation	13
cortical actin cytoskeleton	2		oxygen binding	10		locomotory behavior	13
Cul4B-RING ubiquitin ligase complex	2		phosphoglucomutase activity	10		nucleoside diphosphate phosphorylation	13
cullin-RING ubiquitin ligase complex	2		phosphoglycerate mutase activity	10		pollen germination	13
CVT vesicle membrane	2		proline dehydrogenase activity	10		polysaccharide biosynthetic process	13
cyclin-dependent protein kinase activating kinase holoenzyme complex	2		pyridoxamine-phosphate oxidase activity	10		positive regulation of multicellular organism growth	13
cytoplasmic cyclin-dependent protein kinase holoenzyme complex	2		RNA polymerase II carboxy-terminal domain kinase activity	10		positive regulation of NF-kappaB transcription factor activity	13
cytoplasmic stress granule	2		sedoheptulose-7-phosphate:D-glyceraldehyde-3-phosphate glyceronetransferase activity	10		protein N-linked glycosylation	13
cytosolic DNA-directed RNA polymerase complex	2		SNAP receptor activity	10		pyrroloquinoline quinone biosynthetic process	13
cytosolic part	2		symporter activity	10		regulation of flower development	13
dynactin complex	2		tartrate decarboxylase activity	10		respiratory gaseous exchange	13
ER to Golgi transport vesicle	2		tartrate dehydrogenase activity	10		response to nutrient	13
eukaryotic translation elongation factor 1 complex	2		tetrahydrofolylpolyglutamate synthase activity	10		retrograde vesicle-mediated transport, Golgi to ER	13
FANCM-MHF complex	2		threonine-tRNA ligase activity	10		siderophore biosynthetic process	13
filopodium	2		trehalose-phosphatase activity	10		translational initiation	13
glycolate oxidase complex	2		UDP-glucose 6-dehydrogenase activity	10		aromatic compound catabolic process	12
Golgi apparatus part	2		vitamin binding	10		calcium ion transmembrane transport	12
holo TFIIH complex	2		(S)-2-haloacid dehalogenase activity	9		centrosome duplication	12
HOPS complex	2		[acyl-carrier-protein] S-malonyltransferase activity	9		chromate transport	12
host cell	2		2-hydroxy-3-oxopropionate reductase activity	9		cytokine-mediated signaling pathway	12
host cell cytoplasm	2		3 iron, 4 sulfur cluster binding	9		detection of visible light	12
integral to peroxisomal membrane	2		3-hydroxybutyrate dehydrogenase activity	9		detoxification of mercury ion	12
intercalary heterochromatin	2		3-oxoacid CoA-transferase activity	9		dicarboxylic acid transport	12
intermediate filament	2		3-oxoadipate CoA-transferase activity	9		diterpenoid biosynthetic process	12
macromolecular complex	2		acyl-[acyl-carrier-protein]-UDP-N-acetylglucosamine O-acyltransferase activity	9		DNA replication, synthesis of RNA primer	12
macropinosome	2		adenylosuccinate synthase activity	9		endoplasmic reticulum unfolded protein response	12
MCM complex	2		amidophosphoribosyltransferase activity	9		glutaminyl-tRNA aminoacylation	12
MHC class I peptide loading complex	2		antioxidant activity	9		histone deacetylation	12
micro-ribonucleoprotein complex	2		calcium:sodium antiporter activity	9		ion transmembrane transport	12
microtubule plus end	2		carbamoyl-phosphate synthase (glutamine-hydrolyzing) activity	9		lateral root development	12
mitochondrial alpha-ketoglutarate dehydrogenase complex	2		carbohydrate transmembrane transporter activity	9		macromolecule metabolic process	12
mitochondrial intermembrane space protein transporter complex	2		cystathionine gamma-lyase activity	9		negative regulation of cell growth	12
mitochondrial large ribosomal subunit	2		cysteine desulfurase activity	9		negative regulation of NF-kappaB transcription factor activity	12
mitochondrial proton-transporting ATP synthase complex, catalytic core F(1)	2		cysteine-tRNA ligase activity	9		nitrate transport	12
mRNA cap binding complex	2		dipeptidase activity	9		organophosphate ester transport	12
mTOR-FKBP12-rapamycin complex	2		disulfide oxidoreductase activity	9		prolyl-tRNA aminoacylation	12
Myb complex	2		D-malate dehydrogenase (decarboxylating) activity	9		protein heterooligomerization	12
NuA4 histone acetyltransferase complex	2		double-stranded DNA binding	9		protein K48-linked ubiquitination	12
nuclear centromeric heterochromatin	2		enzyme activator activity	9		protein O-linked glycosylation	12
nuclear euchromatin	2		exoribonuclease II activity	9		protein secretion by the type I secretion system	12
nuclear ubiquitin ligase complex	2		fatty-acyl-CoA binding	9		purine nucleobase biosynthetic process	12
nucleotide-excision repair factor 1 complex	2		fumarylacetoacetase activity	9		purine ribonucleoside salvage	12
ornithine carbamoyltransferase complex	2		GDP-mannose 6-dehydrogenase activity	9		regulation of DNA-dependent transcription, elongation	12
PCAF complex	2		glucan exo-1,3-beta-glucosidase activity	9		regulation of gene expression	12
photosystem I	2		glucose-6-phosphate isomerase activity	9		removal of superoxide radicals	12
photosystem I reaction center	2		glutamate-1-semialdehyde 2,1-aminomutase activity	9		response to calcium ion	12
photosystem II reaction center	2		glycine dehydrogenase (decarboxylating) activity	9		response to estrogen stimulus	12
plasma membrane proton-transporting ATP synthase complex, coupling factor F(o)	2		guanine/thymine mispair binding	9		response to high light intensity	12
plasma membrane respiratory chain complex IV	2		inorganic anion exchanger activity	9		ribosomal small subunit biogenesis	12
plasma membrane-derived chromatophore membrane	2		isocitrate dehydrogenase (NADP+) activity	9		termination of RNA polymerase II transcription	12
plastid small ribosomal subunit	2		L-aminoadipate-semialdehyde dehydrogenase activity	9		tetrahydrofolate metabolic process	12
platelet dense tubular network membrane	2		L-cysteine desulfhydrase activity	9		Toll signaling pathway	12
pore complex	2		L-cystine L-cysteine-lyase (deaminating)	9		tRNA methylation	12
postsynaptic membrane	2		long-chain-acyl-CoA dehydrogenase activity	9		urea metabolic process	12
pre-autophagosomal structure membrane	2		mannosyltransferase activity	9		xenobiotic metabolic process	12
presynaptic membrane	2		NADPH dehydrogenase activity	9		activation of signaling protein activity involved in unfolded protein response	11
presynaptic periactive zone	2		O-phospho-L-serine:2-oxoglutarate aminotransferase activity	9		aging	11
procollagen-proline 4-dioxygenase complex	2		peptidase activity, acting on L-amino acid peptides	9		alanyl-tRNA aminoacylation	11
protein kinase CK2 complex	2		potassium channel activity	9		bicarbonate transport	11
protein-DNA complex	2		protease binding	9		bile acid and bile salt transport	11
proton-transporting two-sector ATPase complex, catalytic domain	2		protein phosphatase type 2A regulator activity	9		caprolactam catabolic process	11
pseudopodium	2		protein-glutamate methylesterase activity	9		cell morphogenesis	11
rDNA heterochromatin	2		Rab geranylgeranyltransferase activity	9		cell projection organization	11
ribonuclease P complex	2		RNA helicase activity	9		cell wall biogenesis	11
RNA polymerase complex	2		RNA polymerase II transcription cofactor activity	9		cell wall macromolecule catabolic process	11
sarcomere	2		RNA polymerase II transcription corepressor activity	9		cell-cell adhesion	11
septin complex	2		saccharopine dehydrogenase (NAD+, L-lysine-forming) activity	9		cellulose biosynthetic process	11
serine C-palmitoyltransferase complex	2		serine-type D-Ala-D-Ala carboxypeptidase activity	9		deadenylation-independent decapping of nuclear-transcribed mRNA	11
single-stranded DNA-dependent ATP-dependent DNA helicase complex	2		SH3 domain binding	9		energy reserve metabolic process	11
spectrosome	2		site-specific DNA-methyltransferase (adenine-specific) activity	9		epidermal growth factor receptor signaling pathway	11
spindle pole centrosome	2		sterol 24-C-methyltransferase activity	9		flower development	11
striated muscle thin filament	2		sterol binding	9		glutathione biosynthetic process	11
SWI/SNF complex	2		succinyl-diaminopimelate desuccinylase activity	9		GMP biosynthetic process	11
synapse part	2		ubiquitin binding	9		G-protein coupled receptor signaling pathway, coupled to cyclic nucleotide second messenger	11
TAP complex	2		voltage-gated chloride channel activity	9		gravitropism	11
transcription export complex	2		voltage-gated ion channel activity	9		histone H3 acetylation	11
tRNA-intron endonuclease complex	2		1-phosphatidylinositol-4-phosphate 5-kinase activity	8		induction of apoptosis by extracellular signals	11
tRNA-splicing ligase complex	2		2,3-bisphosphoglycerate-dependent phosphoglycerate mutase activity	8		inflammatory response	11
Type II site-specific deoxyribonuclease complex	2		2-isopropylmalate synthase activity	8		intein-mediated protein splicing	11
U2 snRNP	2		2-polyprenyl-6-methoxy-1,4-benzoquinone methyltransferase activity	8		methionyl-tRNA aminoacylation	11
U5 snRNP	2		3',5'-cyclic-nucleotide phosphodiesterase activity	8		mitotic prometaphase	11
viral capsid	2		3-deoxy-7-phosphoheptulonate synthase activity	8		mitotic spindle organization	11
WASH complex	2		3-hydroxybutyryl-CoA dehydrogenase activity	8		mRNA catabolic process	11
WINAC complex	2		5-amino-6-(5-phosphoribosylamino)uracil reductase activity	8		mRNA export from nucleus	11
1-alkyl-2-acetylglycerophosphocholine esterase complex	1		5'-nucleotidase activity	8		MyD88-dependent toll-like receptor signaling pathway	11
3-methylcrotonyl-CoA carboxylase complex, mitochondrial	1		alkylglycerone-phosphate synthase activity	8		platelet degranulation	11
4-aminobutyrate transaminase complex	1		aminoacyl-tRNA hydrolase activity	8		protein secretion by the type II secretion system	11
acetylcholine-gated channel complex	1		asparaginyl-tRNA synthase (glutamine-hydrolyzing) activity	8		pteridine-containing compound metabolic process	11
actin cortical patch	1		beta-glucosidase activity	8		regulation of ARF GTPase activity	11
actomyosin	1		betaine-aldehyde dehydrogenase activity	8		regulation of ARF protein signal transduction	11
alkyl hydroperoxide reductase complex	1		bile acid:sodium symporter activity	8		regulation of DNA replication	11
alveolar lamellar body membrane	1		calcium channel activity	8		response to chitin	11
anchored to membrane	1		calcium-dependent phospholipase C activity	8		response to ionizing radiation	11
annulate lamellae	1		cAMP-dependent protein kinase activity	8		response to wounding	11
AP-1 adaptor complex	1		catalase activity	8		root development	11
apical cortex	1		citrate (Si)-synthase activity	8		S-adenosylmethionine metabolic process	11
apicolateral plasma membrane	1		cyclohexanone monooxygenase activity	8		somitogenesis	11
ATP-sensitive potassium channel complex	1		cysteine-type endopeptidase inhibitor activity	8		sugar mediated signaling pathway	11
autophagic vacuole	1		cytochrome-b5 reductase activity	8		taurine transport	11
axon terminus	1		diacylglycerol kinase activity	8		toll-like receptor 1 signaling pathway	11
axonemal microtubule	1		dihydroorotase activity	8		toll-like receptor 2 signaling pathway	11
bacterial-type flagellum basal body, distal rod, L ring	1		DNA ligase activity	8		toll-like receptor 3 signaling pathway	11
basal plasma membrane	1		DNA topoisomerase activity	8		toll-like receptor 4 signaling pathway	11
CAF-1 complex	1		electron-transferring-flavoprotein dehydrogenase activity	8		TRIF-dependent toll-like receptor signaling pathway	11
calcium channel complex	1		four-way junction helicase activity	8		UDP-D-galactose metabolic process	11
cation channel complex	1		GDP-L-fucose synthase activity	8		UDP-glucuronate metabolic process	11
CCAAT-binding factor complex	1		glutamine-fructose-6-phosphate transaminase (isomerizing) activity	8		UDP-L-arabinose metabolic process	11
cell-cell adherens junction	1		glutaminyl-tRNA synthase (glutamine-hydrolyzing) activity	8		xylan catabolic process	11
centriolar satellite	1		glycerol-3-phosphate dehydrogenase [NAD+] activity	8		anatomical structure morphogenesis	10
chloride channel complex	1		glycerophosphodiester phosphodiesterase activity	8		bradykinin catabolic process	10
chloroplast nucleoid	1		GMP synthase (glutamine-hydrolyzing) activity	8		branched chain family amino acid biosynthetic process	10
chloroplast photosystem II	1		guanosine-3',5'-bis(diphosphate) 3'-diphosphatase activity	8		carbohydrate biosynthetic process	10
chloroplast ribulose bisphosphate carboxylase complex	1		hydroxymethylglutaryl-CoA synthase activity	8		cellular respiration	10
chromoplast	1		indolepyruvate ferredoxin oxidoreductase activity	8		chromosome organization	10
chromosome passenger complex	1		inositol 2-dehydrogenase activity	8		defense response	10
cilium membrane	1		inositol-polyphosphate 5-phosphatase activity	8		endocytosis	10
cilium part	1		interferon-gamma binding	8		glycine decarboxylation via glycine cleavage system	10
clathrin coat of synaptic vesicle	1		ketol-acid reductoisomerase activity	8		glycyl-tRNA aminoacylation	10
clathrin coated vesicle membrane	1		L-isoleucine transaminase activity	8		GPI anchor biosynthetic process	10
clathrin-coated endocytic vesicle	1		L-leucine transaminase activity	8		I-kappaB kinase/NF-kappaB cascade	10
clathrin-coated vesicle	1		L-threonine ammonia-lyase activity	8		inositol trisphosphate biosynthetic process	10
cleavage body	1		L-valine transaminase activity	8		isoleucyl-tRNA aminoacylation	10
cohesin core heterodimer	1		malate dehydrogenase (oxaloacetate-decarboxylating) activity	8		leucyl-tRNA aminoacylation	10
condensed nuclear chromosome, centromeric region	1		maleylacetoacetate isomerase activity	8		lipoprotein metabolic process	10
costamere	1		mercury ion binding	8		lysosome organization	10
cytoplasmic exosome (RNase complex)	1		misfolded protein binding	8		mRNA polyadenylation	10
cytosolic pyruvate dehydrogenase complex	1		NAD(P)H dehydrogenase (quinone) activity	8		negative regulation of protein ubiquitination	10
dendrite terminus	1		nicotinate-nucleotide diphosphorylase (carboxylating) activity	8		organ morphogenesis	10
dense core granule membrane	1		Notch binding	8		phosphatidylinositol biosynthetic process	10
dense fibrillar component	1		O-methyltransferase activity	8		phosphatidylinositol metabolic process	10
dimethyl sulfoxide reductase complex	1		organic phosphonate transmembrane transporter activity	8		photosynthesis, light reaction	10
DNA ligase IV complex	1		peptide transporter activity	8		poly-hydroxybutyrate biosynthetic process	10
ethanolamine ammonia-lyase complex	1		peptide-aspartate beta-dioxygenase activity	8		positive regulation of GTPase activity	10
eukaryotic translation initiation factor 2 complex	1		phosphate acetyltransferase activity	8		positive regulation of I-kappaB kinase/NF-kappaB cascade	10
eukaryotic translation initiation factor 4F complex	1		phosphoprotein binding	8		positive regulation of neuron projection development	10
exocytic vesicle	1		phosphoserine phosphatase activity	8		positive regulation of protein serine/threonine kinase activity	10
extracellular vesicular exosome	1		phosphotransferase activity, for other substituted phosphate groups	8		positive regulation of sequence-specific DNA binding transcription factor activity	10
FACT complex	1		porphobilinogen synthase activity	8		proline catabolic process	10
fascia adherens	1		protein binding, bridging	8		protein localization	10
fibrinogen complex	1		protein-L-isoaspartate (D-aspartate) O-methyltransferase activity	8		protein secretion by the type IV secretion system	10
filopodium tip	1		protochlorophyllide reductase activity	8		purine ribonucleotide biosynthetic process	10
flagellar membrane	1		Rab GTPase binding	8		receptor-mediated endocytosis	10
gamma-tubulin ring complex	1		secondary active sulfate transmembrane transporter activity	8		reproduction	10
GINS complex	1		shikimate kinase activity	8		respiratory chain complex IV assembly	10
glycosome	1		sulfite reductase (NADPH) activity	8		response to arsenic-containing substance	10
glyoxysome	1		thiosulfate sulfurtransferase activity	8		response to organic cyclic compound	10
Golgi lumen	1		transcription regulatory region DNA binding	8		seed germination	10
G-protein beta/gamma-subunit complex	1		transketolase activity	8		skeletal system development	10
H zone	1		translation release factor activity	8		T cell activation	10
histone pre-mRNA 3'end processing complex	1		transmembrane signaling receptor activity	8		tetrahydrofolylpolyglutamate biosynthetic process	10
host cell endosome membrane	1		tRNA (adenine-N1-)-methyltransferase activity	8		threonyl-tRNA aminoacylation	10
host cell Golgi membrane	1		UDP-galactose transmembrane transporter activity	8		toluene catabolic process	10
host cell junction	1		UDP-N-acetylglucosamine transmembrane transporter activity	8		water transport	10
host cell membrane	1		UDP-sulfoquinovose:DAG sulfoquinovosyltransferase activity	8		xylene catabolic process	10
hydrogen:potassium-exchanging ATPase complex	1		valine-tRNA ligase activity	8		activation of MAPK activity	9
hyphal cell wall	1		2,4-dienoyl-CoA reductase (NADPH) activity	7		B cell receptor signaling pathway	9
I band	1		2-deoxy-D-gluconate 3-dehydrogenase activity	7		beta-amyloid metabolic process	9
immunological synapse	1		3-beta-hydroxy-delta5-steroid dehydrogenase activity	7		biotin metabolic process	9
inclusion body	1		3-dehydroquinate synthase activity	7		body morphogenesis	9
integral to cytosolic side of endoplasmic reticulum membrane	1		3-methyl-2-oxobutanoate dehydrogenase (2-methylpropanoyl-transferring) activity	7		cell migration	9
integral to lumenal side of endoplasmic reticulum membrane	1		4-hydroxy-3-methylbut-2-en-1-yl diphosphate reductase activity	7		cell-cell signaling	9
intercalated disc	1		acetate-CoA ligase (ADP-forming) activity	7		cellular response to stimulus	9
intracellular cyclic nucleotide activated cation channel complex	1		acetoacetyl-CoA reductase activity	7		central nervous system development	9
intracellular organelle lumen	1		acetyl-CoA:L-glutamate N-acetyltransferase activity	7		cysteinyl-tRNA aminoacylation	9
intraflagellar transport particle B	1		aldehyde dehydrogenase [NAD(P)+] activity	7		cytolysis	9
intrinsic to mitochondrial inner membrane	1		arabinosyltransferase activity	7		dendrite development	9
intrinsic to vacuolar membrane	1		arylsulfatase activity	7		DNA damage response, signal transduction resulting in induction of apoptosis	9
katanin complex	1		aspartate kinase activity	7		DNA methylation on adenine	9
kinetoplast	1		aspartate-semialdehyde dehydrogenase activity	7		DNA unwinding involved in replication	9
Ku70:Ku80 complex	1		biotin synthase activity	7		endocytic recycling	9
lamellar body	1		carbonyl reductase (NADPH) activity	7		endosome organization	9
membrane-bounded organelle	1		chlorophyll binding	7		ER overload response	9
microfibril	1		chromatin DNA binding	7		ethylene mediated signaling pathway	9
mitochondrial proton-transporting ATP synthase complex, coupling factor F(o)	1		cob(I)yrinic acid a,c-diamide adenosyltransferase activity	7		fatty acid beta-oxidation using acyl-CoA dehydrogenase	9
mitochondrial respiratory chain complex IV	1		diaminohydroxyphosphoribosylaminopyrimidine deaminase activity	7		fatty acid catabolic process	9
mitochondrial ribosome	1		dihydrolipoyllysine-residue succinyltransferase activity	7		glycerol-3-phosphate catabolic process	9
mitochondrial sorting and assembly machinery complex	1		dipeptidyl-peptidase activity	7		glycine betaine biosynthetic process from choline	9
mitosome	1		DNA (cytosine-5-)-methyltransferase activity	7		Golgi organization	9
mitotic spindle	1		epoxide hydrolase activity	7		intracellular transport	9
MMXD complex	1		four-way junction DNA binding	7		lipid storage	9
motile primary cilium	1		gluconate 5-dehydrogenase activity	7		lipopolysaccharide core region biosynthetic process	9
MOZ/MORF histone acetyltransferase complex	1		glucose transmembrane transporter activity	7		meiotic mismatch repair	9
Mre11 complex	1		glutamate 5-kinase activity	7		miRNA catabolic process	9
mRNA cap methyltransferase complex	1		glutathione gamma-glutamylcysteinyltransferase activity	7		mitotic chromosome condensation	9
MutSbeta complex	1		glycerol-3-phosphate dehydrogenase activity	7		multicellular organism growth	9
myelin sheath abaxonal region	1		GTP-dependent protein binding	7		negative regulation of canonical Wnt receptor signaling pathway	9
myofibril	1		hedgehog receptor activity	7		negative regulation of epidermal growth factor receptor signaling pathway	9
myosin II complex	1		heme oxygenase (decyclizing) activity	7		negative regulation of programmed cell death	9
myosin VII complex	1		heme transporter activity	7		negative regulation of sequence-specific DNA binding transcription factor activity	9
NADH dehydrogenase complex	1		histone methyltransferase activity (H3-K9 specific)	7		negative regulation of type I interferon production	9
NADPH oxidase complex	1		homoserine dehydrogenase activity	7		nitrate assimilation	9
nBAF complex	1		integrin binding	7		nucleocytoplasmic transport	9
Ndc80 complex	1		isochorismatase activity	7		oviposition	9
Nem1-Spo7 phosphatase complex	1		L-ascorbate oxidase activity	7		oxygen transport	9
neuronal cell body membrane	1		linalool 8-monooxygenase activity	7		peptidyl-amino acid modification	9
neuronal ribonucleoprotein granule	1		L-malate dehydrogenase activity	7		positive regulation of catalytic activity	9
nonmotile primary cilium	1		magnesium ion transmembrane transporter activity	7		positive regulation of cellular process	9
npBAF complex	1		malate synthase activity	7		positive regulation of proteasomal ubiquitin-dependent protein catabolic process	9
nuclear condensin complex	1		MAP kinase kinase kinase activity	7		protein homotetramerization	9
nuclear envelope lumen	1		methenyltetrahydrofolate cyclohydrolase activity	7		protein K11-linked ubiquitination	9
nuclear origin of replication recognition complex	1		N,N-dimethylaniline monooxygenase activity	7		protocatechuate catabolic process	9
nuclear outer membrane-endoplasmic reticulum membrane network	1		nicotinate phosphoribosyltransferase activity	7		release of sequestered calcium ion into cytosol	9
nuclear telomere cap complex	1		ornithine decarboxylase activity	7		response to ethylene stimulus	9
nuclear telomeric heterochromatin	1		ornithine-oxo-acid transaminase activity	7		response to insulin stimulus	9
nucleolar preribosome	1		oxoglutarate dehydrogenase (succinyl-transferring) activity	7		spermatid development	9
nucleolus organizer region	1		peptide alpha-N-acetyltransferase activity	7		transcription elongation from RNA polymerase II promoter	9
nucleotide-excision repair complex	1		phosphatidylethanolamine N-methyltransferase activity	7		transcription initiation from RNA polymerase II promoter	9
organelle envelope	1		phosphatidyl-N-dimethylethanolamine N-methyltransferase activity	7		transcription-coupled nucleotide-excision repair	9
origin recognition complex	1		phosphatidyl-N-methylethanolamine N-methyltransferase activity	7		translational termination	9
paraspeckles	1		phosphoenolpyruvate carboxykinase (ATP) activity	7		visual perception	9
PCNA complex	1		phosphoglucosamine mutase activity	7		activation of store-operated calcium channel activity	8
perikaryon	1		phosphomethylpyrimidine kinase activity	7		acyl-CoA metabolic process	8
peroxisome targeting signal receptor complex	1		phosphoribosyl-ATP diphosphatase activity	7		ATP metabolic process	8
phagocytic vesicle	1		phosphoric ester hydrolase activity	7		auxin mediated signaling pathway	8
phagocytic vesicle membrane	1		polyamine-transporting ATPase activity	7		bone resorption	8
pi-body	1		polygalacturonase activity	7		C21-steroid hormone metabolic process	8
pilus	1		polyubiquitin binding	7		cellular component movement	8
plasma lipoprotein particle	1		prephenate dehydratase activity	7		cellular component organization	8
plasma membrane enriched fraction	1		Ran GTPase binding	7		cellular copper ion homeostasis	8
plasma membrane proton-transporting ATP synthase complex, catalytic core F(1)	1		ribonucleoprotein complex binding	7		cellular protein localization	8
plasma membrane-derived thylakoid photosystem II	1		ribose-5-phosphate isomerase activity	7		cellular response to calcium ion	8
plastid envelope	1		ribulose-phosphate 3-epimerase activity	7		circadian rhythm	8
plastid membrane	1		RNA polymerase II transcription factor binding	7		'de novo' posttranslational protein folding	8
plastid ribosome	1		salicylate 1-monooxygenase activity	7		'de novo' pyrimidine nucleobase biosynthetic process	8
platelet alpha granule	1		sarcosine oxidase activity	7		determination of left/right symmetry	8
platelet alpha granule lumen	1		small protein activating enzyme activity	7		dihydrofolate biosynthetic process	8
polarisome	1		sn-glycerol-3-phosphate:ubiquinone-8 oxidoreductase activity	7		DNA ligation involved in DNA repair	8
pole plasm	1		sphingomyelin phosphodiesterase activity	7		D-xylose metabolic process	8
pollen tube tip	1		tau protein binding	7		endosomal transport	8
polytene chromosome chromocenter	1		triose-phosphate isomerase activity	7		eye photoreceptor cell development	8
polytene chromosome interband	1		tRNA (cytosine-5-)-methyltransferase activity	7		flagellum assembly	8
polytene chromosome puff	1		tubulin deacetylase activity	7		flagellum organization	8
pre-autophagosomal structure	1		tyrosine-based site-specific recombinase activity	7		follicular B cell differentiation	8
pre-replicative complex	1		uptake transmembrane transporter activity	7		glucose 1-phosphate metabolic process	8
preribosome	1		urease activity	7		glucose metabolic process	8
preribosome, small subunit precursor	1		(S)-2-(5-amino-1-(5-phospho-D-ribosyl)imidazole-4-carboxamido)succinate AMP-lyase (fumarate-forming) activity	6		glucose transport	8
presynaptic active zone	1		[glutamate-ammonia-ligase] adenylyltransferase activity	6		G-protein coupled receptor signaling pathway	8
protein farnesyltransferase complex	1		1-phosphatidylinositol-3-kinase activity	6		heparan sulfate proteoglycan biosynthetic process	8
protein phosphatase type 1 complex	1		3,4-dihydroxy-2-butanone-4-phosphate synthase activity	6		hydrogen peroxide catabolic process	8
proton-transporting two-sector ATPase complex	1		3-isopropylmalate dehydrogenase activity	6		immune response	8
Prp19 complex	1		3-oxoadipate enol-lactonase activity	6		lateral inhibition	8
PTW/PP1 phosphatase complex	1		3-phosphoshikimate 1-carboxyvinyltransferase activity	6		magnesium ion transport	8
quinolinate synthetase complex	1		4-hydroxybenzoate 3-monooxygenase activity	6		misfolded or incompletely synthesized protein catabolic process	8
Rb-E2F complex	1		5-carboxymethyl-2-hydroxymuconate delta-isomerase activity	6		mitochondrial electron transport, ubiquinol to cytochrome c	8
RNA-induced silencing complex	1		6-aminohexanoate-dimer hydrolase activity	6		mitochondrial transport	8
SAGA-type complex	1		6-phosphofructokinase activity	6		mitochondrion organization	8
SCAR complex	1		8-amino-7-oxononanoate synthase activity	6		morphogenesis of an epithelium	8
Schmidt-Lanterman incisure	1		acetylglutamate kinase activity	6		mRNA 3'-end processing	8
Sec61 translocon complex	1		actin monomer binding	6		muscle contraction	8
secretory granule	1		adenosylhomocysteinase activity	6		negative regulation of flower development	8
serine-pyruvate aminotransferase complex	1		adenylylsulfate kinase activity	6		negative regulation of proteolysis	8
sex chromatin	1		alkylmercury lyase activity	6		neuropeptide signaling pathway	8
signal recognition particle, chloroplast targeting	1		all-trans-retinol 13,14-reductase activity	6		nicotinate nucleotide biosynthetic process	8
Ski complex	1		alpha-galactosidase activity	6		nitrobenzene metabolic process	8
smooth muscle contractile fiber	1		alpha-tubulin binding	6		nuclear-transcribed mRNA catabolic process, exonucleolytic	8
sodium:potassium-exchanging ATPase complex	1		ankyrin binding	6		organ development	8
stereocilium	1		argininosuccinate synthase activity	6		organic phosphonate metabolic process	8
striated muscle dense body	1		ATP-dependent 5'-3' DNA helicase activity	6		ornithine metabolic process	8
subapical complex	1		beta-N-acetylhexosaminidase activity	6		peptidoglycan turnover	8
symbiont-containing vacuole membrane	1		carboxyvinyl-carboxyphosphonate phosphorylmutase activity	6		phosphate ion transmembrane transport	8
synaptic membrane	1		cellulase activity	6		phosphate-containing compound metabolic process	8
synaptic vesicle membrane	1		cellulose synthase (UDP-forming) activity	6		photosynthesis, dark reaction	8
transcription elongation factor complex	1		chloride channel activity	6		positive regulation of epithelial cell migration	8
transcription factor TFIIE complex	1		citrate (pro-3S)-lyase activity	6		positive regulation of protein export from nucleus	8
trans-Golgi network transport vesicle membrane	1		cobaltochelatase activity	6		positive regulation of protein phosphorylation	8
TRAPP complex	1		coenzyme-B sulfoethylthiotransferase activity	6		positive regulation of protein ubiquitination	8
T-tubule	1		coproporphyrinogen dehydrogenase activity	6		positive regulation of receptor biosynthetic process	8
Type III site-specific deoxyribonuclease complex	1		core promoter binding	6		positive regulation of transcription elongation from RNA polymerase II promoter	8
U1 snRNP	1		cyclosporin A binding	6		primary root development	8
U4 snRNP	1		cytoskeletal protein binding	6		protein import into nucleus	8
U6 snRNP	1		D-amino-acid dehydrogenase activity	6		protein insertion into membrane	8
unconventional myosin complex	1		dCTP deaminase activity	6		protein lipoylation	8
uropod	1		di-trans,poly-cis-decaprenylcistransferase activity	6		protein targeting to chloroplast	8
vacuolar lumen	1		DNA replication origin binding	6		purine nucleotide metabolic process	8
vacuolar proton-transporting V-type ATPase, V0 domain	1		DNA-(apurinic or apyrimidinic site) lyase activity	6		reductive pentose-phosphate cycle	8
vesicle	1		electron transporter, transferring electrons within CoQH2-cytochrome c reductase complex activity	6		regulation of cell division	8
vesicle membrane	1		endoribonuclease activity, producing 5'-phosphomonoesters	6		regulation of cyclin-dependent protein kinase activity	8
viral envelope	1		exodeoxyribonuclease III activity	6		regulation of gene expression, epigenetic	8
virion membrane	1		fatty acid elongase activity	6		regulation of stomatal movement	8
XY body	1		ferredoxin-NAD+ reductase activity	6		resolution of meiotic recombination intermediates	8
zeta DNA polymerase complex	1		folic acid binding	6		response to cytokinin stimulus	8
			formamidase activity	6		response to iron ion	8
			formate dehydrogenase (cytochrome) activity	6		response to metal ion	8
			formate-tetrahydrofolate ligase activity	6		response to organic nitrogen	8
			glucosamine-1-phosphate N-acetyltransferase activity	6		response to peptide hormone stimulus	8
			glucuronate isomerase activity	6		rRNA modification	8
			glutamate N-acetyltransferase activity	6		rRNA transcription	8
			glutamate-cysteine ligase activity	6		signal peptide processing	8
			glycosaminoglycan binding	6		tissue homeostasis	8
			glyoxylate reductase activity	6		UDP-N-acetylglucosamine transport	8
			G-protein coupled receptor activity	6		valyl-tRNA aminoacylation	8
			GTP cyclohydrolase II activity	6		vesicle docking involved in exocytosis	8
			haloalkane dehalogenase activity	6		abscisic acid mediated signaling pathway	7
			hippurate hydrolase activity	6		activation of MAPKK activity	7
			histone demethylase activity (H3-K36 specific)	6		amino acid transmembrane transport	7
			holocytochrome-c synthase activity	6		bone development	7
			Hsp90 protein binding	6		brassinosteroid mediated signaling pathway	7
			hydroxymethylglutaryl-CoA reductase (NADPH) activity	6		C-5 methylation of cytosine	7
			IMP dehydrogenase activity	6		calcium-mediated signaling	7
			indole-3-glycerol-phosphate synthase activity	6		cardiac muscle contraction	7
			intramolecular transferase activity, phosphotransferases	6		carotene biosynthetic process	7
			L-iditol 2-dehydrogenase activity	6		cell cycle checkpoint	7
			lipid-transporting ATPase activity	6		cell wall pectin biosynthetic process	7
			long-chain-3-hydroxyacyl-CoA dehydrogenase activity	6		cell-matrix adhesion	7
			methionine adenosyltransferase activity	6		cellular aldehyde metabolic process	7
			methylglutaconyl-CoA hydratase activity	6		cellular response to hydrogen peroxide	7
			methylisocitrate lyase activity	6		cellular response to insulin stimulus	7
			methylmalonate-semialdehyde dehydrogenase (acylating) activity	6		cellular response to salt stress	7
			MHC class I protein binding	6		cellular zinc ion homeostasis	7
			microfilament motor activity	6		cholesterol biosynthetic process	7
			molybdopterin cofactor binding	6		chondroitin sulfate biosynthetic process	7
			mRNA 3'-UTR binding	6		coenzyme biosynthetic process	7
			N6-(1,2-dicarboxyethyl)AMP AMP-lyase (fumarate-forming) activity	6		detection of stimulus involved in sensory perception	7
			N-acetylmuramoyl-L-alanine amidase activity	6		DNA endoreduplication	7
			NAD+ kinase activity	6		DNA-dependent transcription, termination	7
			NADH dehydrogenase (quinone) activity	6		egress of virus within host cell	7
			oligosaccharyl transferase activity	6		embryonic development via the syncytial blastoderm	7
			pentaerythritol trinitrate reductase activity	6		fluorene catabolic process	7
			phosphomannomutase activity	6		forebrain development	7
			phospho-N-acetylmuramoyl-pentapeptide-transferase activity	6		galactolipid biosynthetic process	7
			phosphoribosyl-AMP cyclohydrolase activity	6		glycogen biosynthetic process	7
			poly(U) RNA binding	6		heme oxidation	7
			polyphosphate kinase activity	6		hemopoiesis	7
			polyribonucleotide nucleotidyltransferase activity	6		hippo signaling cascade	7
			potassium-transporting ATPase activity	6		histone H2B ubiquitination	7
			propanoyl-CoA C-acyltransferase activity	6		histone H4 acetylation	7
			propionate-CoA ligase activity	6		histone H4-K16 acetylation	7
			proteasome binding	6		intracellular protein kinase cascade	7
			protein complex scaffold	6		isopentenyl diphosphate biosynthetic process, mevalonate-independent pathway	7
			pyrophosphatase activity	6		JNK cascade	7
			pyrroline-5-carboxylate reductase activity	6		keto-3-deoxy-D-manno-octulosonic acid biosynthetic process	7
			ribonuclease H activity	6		labyrinthine layer blood vessel development	7
			RNA polymerase III type 1 promoter DNA binding	6		labyrinthine layer development	7
			RNA polymerase III type 2 promoter DNA binding	6		L-ascorbic acid biosynthetic process	7
			RNA polymerase III type 3 promoter DNA binding	6		liver development	7
			RNA-directed RNA polymerase activity	6		L-phenylalanine catabolic process	7
			rRNA (cytosine-N4-)-methyltransferase activity	6		maintenance of DNA repeat elements	7
			scavenger receptor activity	6		molting cycle, collagen and cuticulin-based cuticle	7
			selenide, water dikinase activity	6		negative regulation of catalytic activity	7
			signal recognition particle binding	6		negative regulation of cellular process	7
			solute:sodium symporter activity	6		negative regulation of microtubule depolymerization	7
			stearoyl-CoA 9-desaturase activity	6		negative regulation of neuron apoptotic process	7
			succinyldiaminopimelate transaminase activity	6		negative regulation of transforming growth factor beta receptor signaling pathway	7
			sulfate transmembrane transporter activity	6		Notch receptor processing	7
			syntaxin binding	6		nucleotide phosphorylation	7
			TFIIIC-class transcription factor binding	6		nucleotide-binding oligomerization domain containing signaling pathway	7
			threonine synthase activity	6		pentose-phosphate shunt, non-oxidative branch	7
			thymidylate synthase activity	6		peptidoglycan catabolic process	7
			trans-2-enoyl-CoA reductase (NADPH) activity	6		peptidyl-threonine phosphorylation	7
			trichloro-p-hydroquinone reductive dehalogenase activity	6		phytochelatin biosynthetic process	7
			urea carboxylase activity	6		positive regulation of abscisic acid mediated signaling pathway	7
			water channel activity	6		positive regulation of cell cycle	7
			16S rRNA (adenine(1518)-N(6)/adenine(1519)-N(6))-dimethyltransferase activity	5		positive regulation of histone H3-K4 methylation	7
			1-acylglycerol-3-phosphate O-acyltransferase activity	5		positive regulation of phagocytosis	7
			2-aminoadipate transaminase activity	5		positive regulation of protein kinase B signaling cascade	7
			2-keto-3-deoxygluconate:hydrogen symporter activity	5		positive regulation of translation	7
			2-methylcitrate dehydratase activity	5		post-translational protein modification	7
			3-hydroxydecanoyl-[acyl-carrier-protein] dehydratase activity	5		pronephros development	7
			3-hydroxyisobutyryl-CoA hydrolase activity	5		protein kinase C-activating G-protein coupled receptor signaling pathway	7
			4-alpha-hydroxytetrahydrobiopterin dehydratase activity	5		protein localization at cell surface	7
			4-hydroxy-3-methylbut-2-en-1-yl diphosphate synthase activity	5		protein monoubiquitination	7
			4-hydroxythreonine-4-phosphate dehydrogenase activity	5		protein N-linked glycosylation via asparagine	7
			7-dehydrocholesterol reductase activity	5		regulation of alternative nuclear mRNA splicing, via spliceosome	7
			adenine phosphoribosyltransferase activity	5		regulation of cytokinesis	7
			adenosylhomocysteine nucleosidase activity	5		regulation of insulin secretion	7
			adenosylmethionine-8-amino-7-oxononanoate transaminase activity	5		regulation of ion transmembrane transport	7
			adenylate kinase activity	5		regulation of meiosis	7
			aldehyde dehydrogenase (pyrroloquinoline-quinone) activity	5		regulation of Rab GTPase activity	7
			aldehyde oxidase activity	5		response to gamma radiation	7
			alpha-methylacyl-CoA racemase activity	5		response to glucose stimulus	7
			anthranilate phosphoribosyltransferase activity	5		response to magnesium ion	7
			arsenite transmembrane transporter activity	5		response to organic substance	7
			aspartate-tRNA ligase activity	5		response to osmotic stress	7
			ATP citrate synthase activity	5		response to temperature stimulus	7
			ATP phosphoribosyltransferase activity	5		somatic hypermutation of immunoglobulin genes	7
			ATP-dependent 3'-5' DNA helicase activity	5		spindle assembly	7
			AU-rich element binding	5		sulfate assimilation	7
			calcium-dependent cysteine-type endopeptidase activity	5		synapse organization	7
			carboxylic acid binding	5		T cell differentiation in thymus	7
			CMP-N-acetylneuraminate transmembrane transporter activity	5		termination of G-protein coupled receptor signaling pathway	7
			cobalamin-transporting ATPase activity	5		tyrosine catabolic process	7
			CTP synthase activity	5		UDP-N-acetylglucosamine biosynthetic process	7
			cyclin-dependent protein kinase activity	5		UDP-N-acetylglucosamine metabolic process	7
			cyclin-dependent protein kinase regulator activity	5		vacuole organization	7
			delta12-fatty acid dehydrogenase activity	5		viral transcription	7
			dephospho-CoA kinase activity	5		2-oxoglutarate metabolic process	6
			dihydrofolate reductase activity	5		3-chloroacrylic acid metabolic process	6
			D-lactate dehydrogenase activity	5		actin filament organization	6
			DNA N-glycosylase activity	5		activation of cysteine-type endopeptidase activity involved in apoptotic process	6
			dolichyl-phosphate beta-D-mannosyltransferase activity	5		aggresome assembly	6
			exopolyphosphatase activity	5		anatomical structure development	6
			fatty acid synthase activity	5		androgen receptor signaling pathway	6
			ferrous iron binding	5		benzoate catabolic process	6
			FMN reductase activity	5		biological regulation	6
			geranyltranstransferase activity	5		blue light signaling pathway	6
			gluconate 2-dehydrogenase (acceptor) activity	5		carbohydrate phosphorylation	6
			glutamate binding	5		catechol-containing compound catabolic process	6
			glycerol kinase activity	5		cellular amino acid catabolic process	6
			glycerone kinase activity	5		cellular membrane fusion	6
			glycine hydroxymethyltransferase activity	5		cellular response to glucose starvation	6
			glycine reductase activity	5		cellular response to glucose stimulus	6
			guanylate kinase activity	5		cellular response to hypoxia	6
			histidinol dehydrogenase activity	5		cellular response to organic substance	6
			histone acetyltransferase activity (H4-K16 specific)	5		cellular response to stress	6
			histone acetyltransferase activity (H4-K5 specific)	5		cellular senescence	6
			histone acetyltransferase activity (H4-K8 specific)	5		cerebellar Purkinje cell layer development	6
			homogentisate 1,2-dioxygenase activity	5		cerebellum structural organization	6
			hydroxymethylglutaryl-CoA reductase activity	5		chiasma assembly	6
			hydroxypyruvate isomerase activity	5		chromatin silencing at rDNA	6
			imidazoleglycerol-phosphate synthase activity	5		cullin deneddylation	6
			IMP cyclohydrolase activity	5		D-alanine metabolic process	6
			inorganic anion transmembrane transporter activity	5		'de novo' GDP-L-fucose biosynthetic process	6
			iron ion transmembrane transporter activity	5		defense response to fungus	6
			isochorismate synthase activity	5		dendrite morphogenesis	6
			ligase activity, forming carbon-nitrogen bonds	5		detoxification of copper ion	6
			lipoate synthase activity	5		digestive tract development	6
			lytic transglycosylase activity	5		DNA ligation	6
			maltose alpha-glucosidase activity	5		dTMP biosynthetic process	6
			methionyl-tRNA formyltransferase activity	5		ergosterol biosynthetic process	6
			methylenetetrahydrofolate reductase (NADPH) activity	5		excretion	6
			methylmalonyl-CoA epimerase activity	5		fat cell differentiation	6
			methylthioadenosine nucleosidase activity	5		female pregnancy	6
			mRNA 5'-UTR binding	5		glycine biosynthetic process	6
			muconate cycloisomerase activity	5		head morphogenesis	6
			myosin binding	5		heart looping	6
			N-acyltransferase activity	5		hermaphrodite genitalia development	6
			NAD(P)+-protein-arginine ADP-ribosyltransferase activity	5		histone H3-K36 demethylation	6
			NAD+ diphosphatase activity	5		histone H4-K5 acetylation	6
			NAD+ synthase (glutamine-hydrolyzing) activity	5		histone H4-K8 acetylation	6
			NAPE-specific phospholipase D activity	5		hyperosmotic response	6
			nucleoside-triphosphate diphosphatase activity	5		induction of apoptosis by oxidative stress	6
			oxo-acid-lyase activity	5		intronless viral mRNA export from host nucleus	6
			phosphatidate cytidylyltransferase activity	5		isotype switching	6
			phosphatidylinositol-4,5-bisphosphate binding	5		lateral root formation	6
			phosphoadenylyl-sulfate reductase (thioredoxin) activity	5		leukotriene biosynthetic process	6
			phosphoenolpyruvate-protein phosphotransferase activity	5		lipid glycosylation	6
			phosphoribosylaminoimidazole carboxylase activity	5		lipoate biosynthetic process	6
			phosphoribosylaminoimidazolecarboxamide formyltransferase activity	5		lipoprotein biosynthetic process	6
			phosphoribosylanthranilate isomerase activity	5		maintenance of protein location in nucleus	6
			pimeloyl-CoA dehydrogenase activity	5		methanogenesis	6
			polysaccharide transmembrane transporter activity	5		mitochondrial electron transport, succinate to ubiquinone	6
			precorrin-2 dehydrogenase activity	5		myoblast fusion	6
			prephenate dehydrogenase activity	5		N-acetylglucosamine metabolic process	6
			protein xylosyltransferase activity	5		negative regulation of cell cycle	6
			protein-disulfide reductase activity	5		negative regulation of DNA recombination	6
			protein-N(PI)-phosphohistidine-sugar phosphotransferase activity	5		negative regulation of NFAT protein import into nucleus	6
			Rab GDP-dissociation inhibitor activity	5		neuromuscular process controlling balance	6
			Rab GTPase activator activity	5		neuron differentiation	6
			repressing transcription factor binding	5		neurotransmitter transport	6
			Rho GTPase binding	5		nuclear-transcribed mRNA poly(A) tail shortening	6
			riboflavin synthase activity	5		nucleotide biosynthetic process	6
			ribonuclease activity	5		nucleotide catabolic process	6
			RNA polymerase II transcription factor binding transcription factor activity involved in negative regulation of transcription	5		open tracheal system development	6
			selenium binding	5		organomercury catabolic process	6
			serine O-acetyltransferase activity	5		ovarian follicle development	6
			serine-tRNA ligase activity	5		peptide catabolic process	6
			single base insertion or deletion binding	5		peptide cross-linking via chondroitin 4-sulfate glycosaminoglycan	6
			snRNA binding	5		peptidoglycan-based cell wall biogenesis	6
			SSU rRNA binding	5		phloem or xylem histogenesis	6
			sulfurtransferase activity	5		phospholipid transport	6
			tau-protein kinase activity	5		phosphorus metabolic process	6
			translation factor activity, nucleic acid binding	5		plant-type cell wall biogenesis	6
			transmembrane receptor protein serine/threonine kinase activity	5		polyamine biosynthetic process	6
			tripeptidyl-peptidase activity	5		polyphosphate biosynthetic process	6
			tRNA (guanine-N7-)-methyltransferase activity	5		polysaccharide transport	6
			tryptophan synthase activity	5		positive regulation by host of viral transcription	6
			Type I site-specific deoxyribonuclease activity	5		positive regulation of calcium ion transport into cytosol	6
			ubiquitin activating enzyme activity	5		positive regulation of DNA binding	6
			UDP-N-acetylmuramate-L-alanine ligase activity	5		positive regulation of endothelial cell proliferation	6
			uroporphyrinogen decarboxylase activity	5		positive regulation of histone H3-K9 methylation	6
			uroporphyrinogen-III synthase activity	5		positive regulation of lamellipodium assembly	6
			vanillate monooxygenase activity	5		positive regulation of locomotion	6
			voltage-gated anion channel activity	5		positive regulation of telomerase activity	6
			xanthine phosphoribosyltransferase activity	5		positive regulation of transcription from RNA polymerase III promoter	6
			xylan 1,4-beta-xylosidase activity	5		positive regulation of translational initiation	6
			xylonate dehydratase activity	5		postreplication repair	6
			[myelin basic protein]-arginine N-methyltransferase activity	4		protein geranylgeranylation	6
			14-3-3 protein binding	4		protein import into peroxisome matrix	6
			1-deoxy-D-xylulose-5-phosphate reductoisomerase activity	4		red, far-red light phototransduction	6
			2,3-dimethylmalate lyase activity	4		regulation of androgen receptor signaling pathway	6
			2,5-dioxovalerate dehydrogenase (NADP+) activity	4		regulation of cell adhesion	6
			2-dehydro-3-deoxy-phosphogluconate aldolase activity	4		regulation of cell migration	6
			2-methylcitrate synthase activity	4		regulation of cell size	6
			2-succinyl-5-enolpyruvyl-6-hydroxy-3-cyclohexene-1-carboxylic-acid synthase activity	4		regulation of DNA-dependent transcription, termination	6
			3'(2'),5'-bisphosphate nucleotidase activity	4		regulation of inositol 1,4,5-trisphosphate-sensitive calcium-release channel activity	6
			3alpha,7alpha,12alpha-trihydroxy-5beta-cholest-24-enoyl-CoA hydratase activity	4		regulation of mRNA stability	6
			3-chloroallyl aldehyde dehydrogenase activity	4		regulation of nitrogen utilization	6
			3-demethylubiquinone-9 3-O-methyltransferase activity	4		response to 1-aminocyclopropane-1-carboxylic acid	6
			3-deoxy-manno-octulosonate cytidylyltransferase activity	4		response to ethanol	6
			3'-phosphoadenosine 5'-phosphosulfate transmembrane transporter activity	4		response to interferon-alpha	6
			4-aminobutyrate transaminase activity	4		response to methylmercury	6
			acetate CoA-transferase activity	4		retinal ganglion cell axon guidance	6
			acetoacetate decarboxylase activity	4		root cap development	6
			acetoacetate-CoA ligase activity	4		root hair elongation	6
			acetylornithine deacetylase activity	4		rRNA base methylation	6
			acetyltransferase activity	4		S-adenosylmethionine biosynthetic process	6
			actin-dependent ATPase activity	4		shoot morphogenesis	6
			adenosylmethionine decarboxylase activity	4		skeletal system morphogenesis	6
			adenyl-nucleotide exchange factor activity	4		sodium ion export	6
			alpha-1,2-mannosyltransferase activity	4		spongiotrophoblast layer development	6
			alpha-glucosidase activity	4		synaptic vesicle endocytosis	6
			altronate dehydratase activity	4		T cell costimulation	6
			amino acid transmembrane transporter activity	4		T cell differentiation	6
			ankyrin repeat binding	4		telomere maintenance	6
			arylesterase activity	4		telomere maintenance via recombination	6
			ATP:ADP antiporter activity	4		tetrahydrofolate biosynthetic process	6
			ATPase activator activity	4		threonylcarbamoyladenosine biosynthetic process	6
			ATP-dependent 5'-3' RNA helicase activity	4		transmembrane receptor protein tyrosine kinase signaling pathway	6
			beta-amyloid binding	4		trichome morphogenesis	6
			beta-endorphin binding	4		tRNA 3'-trailer cleavage	6
			beta-glucan-transporting ATPase activity	4		tRNA wobble uridine modification	6
			beta-glucuronidase activity	4		UDP-galactose transport	6
			biotin-[acetyl-CoA-carboxylase] ligase activity	4		unsaturated fatty acid biosynthetic process	6
			calcium:hydrogen antiporter activity	4		2-keto-3-deoxygluconate transport	5
			carbohydrate kinase activity	4		adenine salvage	5
			carboxymethylenebutenolidase activity	4		alanine catabolic process	5
			CDP-diacylglycerol-serine O-phosphatidyltransferase activity	4		arginine catabolic process	5
			cell surface binding	4		arsenite transport	5
			cellobiose glucosidase activity	4		aspartyl-tRNA aminoacylation	5
			cellulose binding	4		auxin polar transport	5
			cGMP-dependent protein kinase activity	4		B cell differentiation	5
			chloride peroxidase activity	4		behavior	5
			chloride transmembrane transporter activity	4		blood circulation	5
			chlorophyllide a oxygenase [overall] activity	4		BMP signaling pathway	5
			choline-sulfatase activity	4		capsule polysaccharide biosynthetic process	5
			chorismate mutase activity	4		carbamoyl phosphate biosynthetic process	5
			chorismate synthase activity	4		cell aging	5
			clathrin binding	4		cellular calcium ion homeostasis	5
			cyclase activity	4		cellular component disassembly involved in apoptotic process	5
			cyclin binding	4		cellular component organization at cellular level	5
			cytokine activity	4		cellular response to amino acid stimulus	5
			diaminopimelate decarboxylase activity	4		cellular response to ethylene stimulus	5
			diaminopropionate ammonia-lyase activity	4		cellular response to misfolded protein	5
			dihydrodipicolinate reductase activity	4		cellulose catabolic process	5
			dimethylallyltranstransferase activity	4		centrosome organization	5
			diphosphate-fructose-6-phosphate 1-phosphotransferase activity	4		chromatin silencing	5
			diphosphoinositol-pentakisphosphate kinase activity	4		cilium axoneme assembly	5
			diphosphomevalonate decarboxylase activity	4		CMP-N-acetylneuraminate transport	5
			DNA photolyase activity	4		cobalamin transport	5
			DNA strand annealing activity	4		coenzyme A metabolic process	5
			DNA-3-methyladenine glycosylase activity	4		conversion of methionyl-tRNA to N-formyl-methionyl-tRNA	5
			DNA-dependent protein kinase activity	4		COPI coating of Golgi vesicle	5
			dodecanoyl-[acyl-carrier-protein] hydrolase activity	4		copper ion transport	5
			drug binding	4		CUT catabolic process	5
			dTDP-4-dehydrorhamnose 3,5-epimerase activity	4		defense response to bacterium, incompatible interaction	5
			D-xylulose reductase activity	4		detoxification of cadmium ion	5
			dynein complex binding	4		DNA catabolic process, exonucleolytic	5
			enzyme inhibitor activity	4		DNA damage response, signal transduction by p53 class mediator resulting in induction of apoptosis	5
			exo-alpha-sialidase activity	4		DNA strand elongation involved in DNA replication	5
			exodeoxyribonuclease VII activity	4		embryonic cranial skeleton morphogenesis	5
			farnesyl-diphosphate farnesyltransferase activity	4		embryonic digit morphogenesis	5
			farnesyltranstransferase activity	4		exocytosis	5
			ferrous iron transmembrane transporter activity	4		ferrous iron transport	5
			FMN adenylyltransferase activity	4		fumarate metabolic process	5
			formyltetrahydrofolate deformylase activity	4		gamete generation	5
			galactarate dehydratase activity	4		gametophyte development	5
			galactokinase activity	4		gastrulation	5
			galactoside 2-alpha-L-fucosyltransferase activity	4		germ cell development	5
			gamma-tubulin binding	4		germ-line stem cell maintenance	5
			glucan 1,4-alpha-glucosidase activity	4		gluconate transport	5
			glucokinase activity	4		glutamine catabolic process	5
			glutaconate CoA-transferase activity	4		Golgi to vacuole transport	5
			glutamate dehydrogenase (NAD+) activity	4		GPI anchor metabolic process	5
			glutamate:sodium symporter activity	4		hemolysis by symbiont of host erythrocytes	5
			glutathione synthase activity	4		hemopoietic stem cell differentiation	5
			glyceraldehyde-3-phosphate dehydrogenase (NADP+) (non-phosphorylating) activity	4		hippocampus development	5
			glycerol-3-phosphate-transporting ATPase activity	4		histidine catabolic process	5
			glycine C-acetyltransferase activity	4		histone H3-K4 demethylation	5
			G-protein beta/gamma-subunit complex binding	4		histone H3-K9 methylation	5
			GTP cyclohydrolase I activity	4		histone mRNA catabolic process	5
			guanine deaminase activity	4		imaginal disc-derived wing morphogenesis	5
			histone-arginine N-methyltransferase activity	4		inter-male aggressive behavior	5
			Hsp70 protein binding	4		intra-Golgi vesicle-mediated transport	5
			hydrolase activity, acting on carbon-nitrogen (but not peptide) bonds, in linear amidines	4		iron ion transmembrane transport	5
			hydrolase activity, hydrolyzing N-glycosyl compounds	4		kidney development	5
			hydroxymethylbilane synthase activity	4		Kupffer's vesicle development	5
			hydroxymethylpyrimidine kinase activity	4		lactation	5
			inositol hexakisphosphate 5-kinase activity	4		lateral ventricle development	5
			inositol-1,3,4,5,6-pentakisphosphate kinase activity	4		leaf senescence	5
			insulin binding	4		learning	5
			insulin receptor binding	4		leukocyte migration	5
			iron-chelate-transporting ATPase activity	4		lignin biosynthetic process	5
			isocitrate lyase activity	4		maturation of 5.8S rRNA	5
			L,L-diaminopimelate aminotransferase activity	4		melanosome transport	5
			leucyltransferase activity	4		meristem structural organization	5
			L-lactate dehydrogenase (cytochrome) activity	4		microgametogenesis	5
			long-chain-enoyl-CoA hydratase activity	4		microtubule cytoskeleton organization	5
			lovastatin nonaketide synthase activity	4		midbrain development	5
			LSU rRNA binding	4		mitotic recombination	5
			m7G(5')pppN diphosphatase activity	4		mitotic sister chromatid segregation	5
			malate dehydrogenase (oxaloacetate-decarboxylating) (NADP+) activity	4		mRNA cleavage	5
			malonyl-CoA decarboxylase activity	4		mRNA transport	5
			manganese ion transmembrane transporter activity	4		muscle fiber development	5
			mannonate dehydratase activity	4		ncRNA metabolic process	5
			mannose-1-phosphate guanylyltransferase activity	4		ncRNA processing	5
			mannose-6-phosphate isomerase activity	4		negative regulation of fibroblast proliferation	5
			MAP kinase phosphatase activity	4		negative regulation of flagellum assembly	5
			methylglyoxal reductase (NADPH-dependent) activity	4		negative regulation of Notch signaling pathway	5
			minus-end-directed microtubule motor activity	4		negative regulation of smooth muscle cell proliferation	5
			mycocerosate synthase activity	4		neural tube closure	5
			N-acylneuraminate cytidylyltransferase activity	4		neuron remodeling	5
			NAD(P)+ transhydrogenase (AB-specific) activity	4		nuclear-transcribed mRNA catabolic process, deadenylation-dependent decay	5
			NAD-dependent histone deacetylase activity	4		nucleobase-containing small molecule interconversion	5
			nicotinate-nucleotide-dimethylbenzimidazole phosphoribosyltransferase activity	4		nucleotide-binding domain, leucine rich repeat containing receptor signaling pathway	5
			nonpolar-amino acid-transporting ATPase activity	4		nucleotide-excision repair, DNA gap filling	5
			O-acetyltransferase activity	4		ossification	5
			oligopeptide-transporting ATPase activity	4		peptidoglycan metabolic process	5
			ornithine cyclodeaminase activity	4		peptidyl-lysine deacetylation	5
			orotidine-5'-phosphate decarboxylase activity	4		phosphatidylcholine metabolic process	5
			oxidoreductase activity, acting on other nitrogenous compounds as donors	4		phosphatidylinositol-3-phosphate biosynthetic process	5
			oxidoreductase activity, acting on the CH-CH group of donors, NAD or NADP as acceptor	4		photoperiodism, flowering	5
			oxidoreductase activity, acting on the CH-NH2 group of donors, NAD or NADP as acceptor	4		photorespiration	5
			oxygen-dependent protoporphyrinogen oxidase activity	4		phototropism	5
			palmitoyl-CoA hydrolase activity	4		pigmentation	5
			pantothenate kinase activity	4		pollen tube development	5
			peptide deformylase activity	4		positive regulation of actin filament polymerization	5
			peptide disulfide oxidoreductase activity	4		positive regulation of cell migration	5
			peptide-transporting ATPase activity	4		positive regulation of cell-matrix adhesion	5
			peptidyl-asparagine 3-dioxygenase activity	4		positive regulation of CREB transcription factor activity	5
			peptidyl-histidine dioxygenase activity	4		positive regulation of flower development	5
			peptidyl-proline 4-dioxygenase activity	4		positive regulation of gene expression	5
			phenylacetate-CoA ligase activity	4		positive regulation of JNK cascade	5
			phosphate butyryltransferase activity	4		positive regulation of myoblast differentiation	5
			phosphatidylinositol bisphosphate phosphatase activity	4		positive regulation of protein complex assembly	5
			phosphatidylinositol phosphate 5-phosphatase activity	4		positive regulation of proteolysis	5
			phosphatidylinositol transporter activity	4		positive regulation of Rab GTPase activity	5
			phosphatidylinositol-3,4,5-trisphosphate binding	4		positive regulation of smoothened signaling pathway	5
			phosphatidylinositol-3-phosphatase activity	4		positive regulation of T-helper cell differentiation	5
			phosphatidylinositol-4-phosphate phosphatase activity	4		positive regulation of TOR signaling cascade	5
			phosphoglycerate transmembrane transporter activity	4		post-Golgi vesicle-mediated transport	5
			phospholipase D activity	4		propionate catabolic process	5
			phospholipid:diacylglycerol acyltransferase activity	4		protein import into chloroplast thylakoid membrane	5
			phospholipid-translocating ATPase activity	4		protein K48-linked deubiquitination	5
			phosphoribosylaminoimidazolesuccinocarboxamide synthase activity	4		protein K63-linked ubiquitination	5
			phosphorylase kinase activity	4		protein localization to organelle	5
			phosphotransferase activity, phosphate group as acceptor	4		protein maturation	5
			poly(A)-specific ribonuclease activity	4		protein targeting to vacuole	5
			prenyltransferase activity	4		protein thiol-disulfide exchange	5
			prephenate dehydrogenase (NADP+) activity	4		protein transport by the Sec complex	5
			protein kinase activator activity	4		protein ufmylation	5
			protein kinase C binding	4		protein unfolding	5
			protein phosphatase binding	4		protocatechuate metabolic process	5
			protein serine/threonine kinase activator activity	4		pyrimidine dimer repair	5
			protein-arginine N-methyltransferase activity	4		regulation of biological process	5
			protein-arginine omega-N monomethyltransferase activity	4		regulation of biological quality	5
			protein-tyrosine sulfotransferase activity	4		regulation of carbohydrate metabolic process	5
			protocatechuate 3,4-dioxygenase activity	4		regulation of cell aging	5
			pyruvate, phosphate dikinase activity	4		regulation of gene expression by genetic imprinting	5
			raffinose alpha-galactosidase activity	4		regulation of growth	5
			receptor signaling protein activity	4		regulation of hemocyte differentiation	5
			reduced folate carrier activity	4		regulation of proteasomal protein catabolic process	5
			Rho guanyl-nucleotide exchange factor activity	4		regulation of protein localization	5
			riboflavin kinase activity	4		regulation of protein stability	5
			ribokinase activity	4		regulation of protein ubiquitination	5
			ribonuclease T2 activity	4		regulation of receptor activity	5
			ribose phosphate diphosphokinase activity	4		regulation of transcription from RNA polymerase II promoter in response to oxidative stress	5
			RNA polymerase II activating transcription factor binding	4		response to amino acid stimulus	5
			RNA polymerase II core promoter proximal region sequence-specific DNA binding transcription factor activity involved in negative regulation of transcription	4		response to cAMP	5
			RNA polymerase II repressing transcription factor binding	4		response to endoplasmic reticulum stress	5
			RNA-3'-phosphate cyclase activity	4		response to fatty acid	5
			RNA-dependent ATPase activity	4		response to freezing	5
			S-adenosylmethionine transmembrane transporter activity	4		response to hormone stimulus	5
			single-stranded RNA binding	4		response to jasmonic acid stimulus	5
			SMAD binding	4		response to nitric oxide	5
			spermidine synthase activity	4		response to pH	5
			squalene-hopene cyclase activity	4		response to radiation	5
			starch binding	4		response to virus	5
			substrate-specific transporter activity	4		retina layer formation	5
			succinate-semialdehyde dehydrogenase (NAD+) activity	4		retrograde transport, endosome to Golgi	5
			tetraacyldisaccharide 4'-kinase activity	4		ribosome assembly	5
			thiopurine S-methyltransferase activity	4		rRNA catabolic process	5
			triose-phosphate transmembrane transporter activity	4		selenocysteine incorporation	5
			tripeptide aminopeptidase activity	4		seryl-tRNA aminoacylation	5
			tRNA (guanine(37)-N(1))-methyltransferase activity	4		smoothened signaling pathway	5
			tRNA guanylyltransferase activity	4		spliceosomal complex assembly	5
			tryptophan-tRNA ligase activity	4		spliceosomal snRNP assembly	5
			tyrosine-tRNA ligase activity	4		sulfate assimilation, phosphoadenylyl sulfate reduction by phosphoadenylyl-sulfate reductase (thioredoxin)	5
			ubiquinone binding	4		sulfolipid biosynthetic process	5
			uroporphyrin-III C-methyltransferase activity	4		telomere formation via telomerase	5
			xylulokinase activity	4		tetrahydrobiopterin biosynthetic process	5
			[protein-PII] uridylyltransferase activity	3		transforming growth factor beta receptor signaling pathway	5
			1-(5-phosphoribosyl)-5-[(5-phosphoribosylamino)methylideneamino]imidazole-4-carboxamide isomerase activity	3		trichome branching	5
			1,2-diacylglycerol 3-beta-galactosyltransferase activity	3		triglyceride catabolic process	5
			1,4-alpha-glucan branching enzyme activity	3		tRNA pseudouridine synthesis	5
			1,4-dihydroxy-2-naphthoyl-CoA synthase activity	3		ubiquitin-dependent protein catabolic process via the multivesicular body sorting pathway	5
			12-oxophytodienoate reductase activity	3		UV protection	5
			15-oxoprostaglandin 13-oxidase activity	3		wax biosynthetic process	5
			1-pyrroline dehydrogenase activity	3		3'-phosphoadenosine 5'-phosphosulfate transport	4
			2,3,4,5-tetrahydropyridine-2,6-dicarboxylate N-succinyltransferase activity	3		5S class rRNA transcription from RNA polymerase III type 1 promoter	4
			2-chloroethanol:cytochrome c oxidoreductase activity	3		7-methylguanosine mRNA capping	4
			2-C-methyl-D-erythritol 2,4-cyclodiphosphate synthase activity	3		activation of phospholipase C activity	4
			2-dehydro-3-deoxygluconokinase activity	3		actomyosin structure organization	4
			3-deoxy-8-phosphooctulonate synthase activity	3		adult heart development	4
			3-hydroxybutyryl-CoA dehydratase activity	3		aerobic electron transport chain	4
			3-methyl-2-oxobutanoate hydroxymethyltransferase activity	3		aminophospholipid transport	4
			3-oxosteroid 1-dehydrogenase activity	3		anastral spindle assembly involved in male meiosis	4
			3R-hydroxyacyl-CoA dehydratase activity	3		anterior/posterior pattern specification	4
			4-(cytidine 5'-diphospho)-2-C-methyl-D-erythritol kinase activity	3		auxin homeostasis	4
			4-amino-4-deoxychorismate synthase activity	3		auxin metabolic process	4
			4-carboxymuconolactone decarboxylase activity	3		beta-glucan transport	4
			4-coumarate-CoA ligase activity	3		bile acid metabolic process	4
			4-hydroxy-2-oxoglutarate aldolase activity	3		calcium ion homeostasis	4
			5-(carboxyamino)imidazole ribonucleotide mutase activity	3		canonical Wnt receptor signaling pathway	4
			5-oxopent-3-ene-1,2,5-tricarboxylate decarboxylase activity	3		carbohydrate catabolic process	4
			6-pyruvoyltetrahydropterin synthase activity	3		carboxylic acid metabolic process	4
			7,9,9'-tricis-neurosporene:quinone oxidoreductase activity	3		cardiac muscle fiber development	4
			9,9'-dicis-carotene:quinone oxidoreductase activity	3		cartilage development	4
			9-cis-epoxycarotenoid dioxygenase activity	3		CDP-diacylglycerol metabolic process	4
			acetylcholinesterase activity	3		cell development	4
			activating transcription factor binding	3		cell differentiation involved in embryonic placenta development	4
			adenosine kinase activity	3		cell surface receptor signaling pathway	4
			adenylyl-sulfate reductase (thioredoxin) activity	3		cellular heat acclimation	4
			alanine dehydrogenase activity	3		cellular macromolecular complex subunit organization	4
			alanine racemase activity	3		cellular response to nitrogen starvation	4
			aldehyde-lyase activity	3		cellular response to nutrient levels	4
			alkanal monooxygenase (FMN-linked) activity	3		cellular response to oxidative stress	4
			allantoinase activity	3		cellular response to UV	4
			alpha,alpha-trehalase activity	3		chaeta morphogenesis	4
			alpha-1,3-mannosylglycoprotein 2-beta-N-acetylglucosaminyltransferase activity	3		chloroplast fission	4
			aminobutyraldehyde dehydrogenase activity	3		chloroplast ribulose bisphosphate carboxylase complex biogenesis	4
			anion:anion antiporter activity	3		chloroplast-nucleus signaling pathway	4
			antheraxanthin epoxidase activity	3		cholesterol homeostasis	4
			arabinose-5-phosphate isomerase activity	3		cilium movement	4
			arginase activity	3		cofactor biosynthetic process	4
			argininosuccinate lyase activity	3		cortical microtubule organization	4
			aspartate carbamoyltransferase activity	3		cortical protein anchoring	4
			ATPase binding	3		coumarin biosynthetic process	4
			benzoyl-CoA 3-monooxygenase activity	3		cristae formation	4
			beta-alanine-pyruvate transaminase activity	3		cytoskeletal anchoring at plasma membrane	4
			bHLH transcription factor binding	3		'de novo' UMP biosynthetic process	4
			blue light photoreceptor activity	3		detection of light stimulus involved in visual perception	4
			calcium channel regulator activity	3		developmental process	4
			camphor 5-monooxygenase activity	3		DNA damage response, signal transduction by p53 class mediator	4
			carbon-oxygen lyase activity, acting on polysaccharides	3		DNA packaging	4
			carbon-sulfur lyase activity	3		DNA synthesis involved in double-strand break repair via single-strand annealing	4
			carboxylic acid transmembrane transporter activity	3		dolichol-linked oligosaccharide biosynthetic process	4
			carotene 7,8-desaturase activity	3		dorsal/ventral pattern formation	4
			carotenoid isomerase activity	3		D-ribose metabolic process	4
			catechol 1,2-dioxygenase activity	3		embryo implantation	4
			catechol O-methyltransferase activity	3		embryonic digestive tract development	4
			cationic amino acid transmembrane transporter activity	3		endocardium development	4
			CDP-diacylglycerol-inositol 3-phosphatidyltransferase activity	3		endosome to lysosome transport	4
			cell adhesion molecule binding	3		epidermal cell differentiation	4
			cellulose 1,4-beta-cellobiosidase activity	3		epidermis development	4
			cerebroside-sulfatase activity	3		epithelial cell morphogenesis	4
			chloromuconate cycloisomerase activity	3		establishment of cell polarity	4
			chromo shadow domain binding	3		establishment of protein localization	4
			citryl-CoA lyase activity	3		female gamete generation	4
			cobyrinic acid a,c-diamide synthase activity	3		galactose transport	4
			cysteine dioxygenase activity	3		GDP-L-fucose biosynthetic process	4
			cytidylate kinase activity	3		GDP-mannose metabolic process	4
			cytochrome-c peroxidase activity	3		gene silencing	4
			D-alanine:2-oxoglutarate aminotransferase activity	3		glucan biosynthetic process	4
			deacetylase activity	3		glucose 6-phosphate metabolic process	4
			DEAD/H-box RNA helicase binding	3		glucuronate catabolic process	4
			delta 3-trans-hexadecenoic acid phosphatidylglycerol desaturase activity	3		glycerol-3-phosphate transport	4
			deoxyribonuclease activity	3		glycerolipid biosynthetic process	4
			dextransucrase activity	3		Golgi vesicle transport	4
			dGTPase activity	3		heart morphogenesis	4
			dihydrofolate synthase activity	3		heat acclimation	4
			dihydrolipoyllysine-residue (2-methylpropanoyl)transferase activity	3		histone H3-K4 trimethylation	4
			dihydroneopterin aldolase activity	3		histone monoubiquitination	4
			dihydropteroate synthase activity	3		homeostasis of number of cells	4
			DNA ligase (NAD+) activity	3		hopanoid biosynthetic process	4
			D-sedoheptulose 7-phosphate isomerase activity	3		hormone catabolic process	4
			D-threo-aldose 1-dehydrogenase activity	3		Hsp90 deacetylation	4
			E-box binding	3		immunoglobulin V(D)J recombination	4
			electron transporter, transferring electrons within cytochrome b6/f complex of photosystem II activity	3		inactivation of MAPK activity	4
			elongation factor-2 kinase activity	3		inflorescence development	4
			enamidase activity	3		inorganic anion transport	4
			endopeptidase activator activity	3		integrin-mediated signaling pathway	4
			endoplasmic reticulum signal peptide binding	3		interphase of mitotic cell cycle	4
			endoribonuclease activity	3		iron chelate transport	4
			estradiol 17-beta-dehydrogenase activity	3		iron ion transport	4
			ethanol:cytochrome c oxidoreductase activity	3		isopentenyl diphosphate biosynthetic process, mevalonate pathway	4
			ethanolamine-phosphate cytidylyltransferase activity	3		leaf vascular tissue pattern formation	4
			eukaryotic cell surface binding	3		lipid modification	4
			exo-alpha-(2->3)-sialidase activity	3		L-methionine salvage from methylthioadenosine	4
			exo-alpha-(2->6)-sialidase activity	3		lysosome localization	4
			exo-alpha-(2->8)-sialidase activity	3		macroautophagy	4
			exopeptidase activity	3		macromolecule localization	4
			exoribonuclease activity	3		maintenance of chromatin silencing	4
			extracellular ligand-gated ion channel activity	3		male meiosis	4
			ferric-chelate reductase activity	3		male meiosis I	4
			ferroxidase activity	3		microsporogenesis	4
			fructokinase activity	3		mitotic metaphase/anaphase transition	4
			fucosyltransferase activity	3		multicellular organismal reproductive process	4
			fumarate reductase (NADH) activity	3		negative regulation of DNA endoreduplication	4
			galactose transmembrane transporter activity	3		negative regulation of DNA replication	4
			galactosyltransferase activity	3		negative regulation of organ growth	4
			glucocorticoid receptor binding	3		negative regulation of photomorphogenesis	4
			glutamate racemase activity	3		negative regulation of protein binding	4
			glutamate receptor binding	3		negative regulation of protein complex assembly	4
			glutamate-5-semialdehyde dehydrogenase activity	3		negative regulation of protein export from nucleus	4
			glutamine-scyllo-inositol transaminase activity	3		negative regulation of S phase of mitotic cell cycle	4
			glutaryl-CoA dehydrogenase activity	3		negative regulation of translation	4
			glyceraldehyde-3-phosphate dehydrogenase (NADP+) (phosphorylating) activity	3		neural tube formation	4
			glycerol dehydrogenase activity	3		neuromuscular junction development	4
			glycerol transmembrane transporter activity	3		neuron migration	4
			glycerol-3-phosphate dehydrogenase [NAD(P)+] activity	3		neuron projection development	4
			glycerol-3-phosphate O-acyltransferase activity	3		neurotransmitter catabolic process	4
			glycine oxidase activity	3		N-terminal peptidyl-lysine acetylation	4
			GTPase activating protein binding	3		N-terminal protein amino acid acetylation	4
			H3 histone acetyltransferase activity	3		nucleoside catabolic process	4
			heparin binding	3		nucleosome positioning	4
			histidine ammonia-lyase activity	3		organelle organization	4
			histone acetyltransferase binding	3		pachytene	4
			histone deacetylase activity	3		pattern specification process	4
			histone methyltransferase activity (H3-K27 specific)	3		patterning of blood vessels	4
			hydrogenobyrinic acid a,c-diamide synthase (glutamine-hydrolysing) activity	3		peptide biosynthetic process	4
			hydro-lyase activity	3		peptidyl-arginine N-methylation	4
			hydroxymethylglutaryl-CoA lyase activity	3		peptidyl-asparagine hydroxylation	4
			hydroxypyruvate reductase activity	3		peptidyl-histidine hydroxylation	4
			IAA-Leu conjugate hydrolase activity	3		peptidyl-L-beta-methylthioaspartic acid biosynthetic process from peptidyl-aspartic acid	4
			IAA-Phe conjugate hydrolase activity	3		peptidyl-pyrromethane cofactor linkage	4
			indole-3-acetonitrile nitrile hydratase activity	3		peroxisome fission	4
			inositol hexakisphosphate 1-kinase activity	3		peroxisome organization	4
			inositol hexakisphosphate 3-kinase activity	3		phagocytosis, engulfment	4
			inositol-1,4,5-trisphosphate 3-kinase activity	3		phosphatidylinositol dephosphorylation	4
			ion channel binding	3		phosphoglycerate transport	4
			ionotropic glutamate receptor binding	3		phospholipid efflux	4
			isopentenyl-diphosphate delta-isomerase activity	3		phospholipid metabolic process	4
			kinase binding	3		photoinhibition	4
			kynurenine-oxoglutarate transaminase activity	3		photomorphogenesis	4
			lactaldehyde dehydrogenase activity	3		photoperiodism	4
			L-alanine:2-oxoglutarate aminotransferase activity	3		photosynthetic electron transport in photosystem I	4
			L-aspartate oxidase activity	3		photosystem II repair	4
			L-aspartate:fumarate oxidoreductase activity	3		photosystem II stabilization	4
			leukotriene-A4 hydrolase activity	3		plastid organization	4
			L-fuculose-phosphate aldolase activity	3		polar nucleus fusion	4
			L-glutamine:2-oxoglutarate aminotransferase activity	3		pollen tube guidance	4
			ligand-dependent nuclear receptor transcription coactivator activity	3		polyubiquitinated misfolded protein transport	4
			lipid transporter activity	3		positive gravitropism	4
			lipid-A-disaccharide synthase activity	3		positive regulation of angiogenesis	4
			lipopolysaccharide heptosyltransferase activity	3		positive regulation of ATPase activity	4
			L-serine ammonia-lyase activity	3		positive regulation of cell adhesion	4
			L-threonine 3-dehydrogenase activity	3		positive regulation of cell differentiation	4
			lysine 2,3-aminomutase activity	3		positive regulation of cellular metabolic process	4
			mannitol-1-phosphate 5-dehydrogenase activity	3		positive regulation of chaperone-mediated protein complex assembly	4
			mannose-1-phosphate guanylyltransferase (GDP) activity	3		positive regulation of collagen biosynthetic process	4
			mechanically-gated ion channel activity	3		positive regulation of DNA replication	4
			mercury ion transmembrane transporter activity	3		positive regulation of embryonic development	4
			mevalonate kinase activity	3		positive regulation of endocytosis	4
			microtubule plus-end binding	3		positive regulation of ERK1 and ERK2 cascade	4
			mitogen-activated protein kinase binding	3		positive regulation of establishment of protein localization in plasma membrane	4
			mitogen-activated protein kinase kinase kinase binding	3		positive regulation of hepatic stellate cell activation	4
			MRF binding	3		positive regulation of histone methylation	4
			myosin XI tail binding	3		positive regulation of microtubule polymerization	4
			N-acetylgalactosamine-4-sulfatase activity	3		positive regulation of peptidyl-serine phosphorylation	4
			N-acetylneuraminate lyase activity	3		positive regulation of peptidyl-threonine phosphorylation	4
			NAD+ synthase activity	3		positive regulation of peptidyl-tyrosine phosphorylation	4
			NADH dehydrogenase activity	3		positive regulation of phosphatidylinositol 3-kinase cascade	4
			N-carbamoyl-L-amino-acid hydrolase activity	3		positive regulation of protein binding	4
			nitric-oxide synthase activity	3		positive regulation of protein catabolic process	4
			nucleoside binding	3		positive regulation of protein secretion	4
			nutrient reservoir activity	3		positive regulation of signal transduction	4
			organic acid:sodium symporter activity	3		positive regulation of smooth muscle cell proliferation	4
			oxidoreductase activity, acting on the CH-NH2 group of donors	3		positive regulation of stress fiber assembly	4
			oxidoreductase activity, oxidizing metal ions with flavin as acceptor	3		primitive hemopoiesis	4
			palmitoyltransferase activity	3		propionate catabolic process, 2-methylcitrate cycle	4
			pantetheine-phosphate adenylyltransferase activity	3		prostanoid metabolic process	4
			pantoate-beta-alanine ligase activity	3		proteasome assembly	4
			PDZ domain binding	3		protein complex subunit organization	4
			peroxisome proliferator activated receptor binding	3		protein destabilization	4
			phenylacetone monooxygenase activity	3		protein kinase B signaling cascade	4
			phosphatidylinositol-4,5-bisphosphate 5-phosphatase activity	3		protein localization to nucleus	4
			phospholipase A2 activity	3		protein sumoylation	4
			phosphoribosylglycinamide formyltransferase activity	3		protein targeting to mitochondrion	4
			phthalate 4,5-dioxygenase activity	3		protein targeting to peroxisome	4
			phytoene dehydrogenase activity	3		proton-transporting ATP synthase complex assembly	4
			plastoquinol--plastocyanin reductase activity	3		pseudocleavage involved in syncytial blastoderm formation	4
			plus-end directed microfilament motor activity	3		reactive oxygen species metabolic process	4
			plus-end-directed microtubule motor activity	3		regulation of actin filament polymerization	4
			poly(A) RNA binding	3		regulation of angiogenesis	4
			polysaccharide binding	3		regulation of anion transport	4
			potassium channel regulator activity	3		regulation of centriole replication	4
			protein C-terminal S-isoprenylcysteine carboxyl O-methyltransferase activity	3		regulation of chromosome segregation	4
			protein histidine kinase binding	3		regulation of circadian rhythm	4
			protein kinase A catalytic subunit binding	3		regulation of DNA-dependent transcription in response to stress	4
			protein kinase inhibitor activity	3		regulation of fatty acid beta-oxidation	4
			protein self-association	3		regulation of gene silencing	4
			protein transmembrane transporter activity	3		regulation of meristem growth	4
			protein-glutamate O-methyltransferase activity	3		regulation of metabolic process	4
			pyrroloquinoline-quinone synthase activity	3		regulation of microtubule-based process	4
			pyruvate dehydrogenase activity	3		regulation of multicellular organismal process	4
			racemase and epimerase activity, acting on carbohydrates and derivatives	3		regulation of protein autophosphorylation	4
			ribonuclease D activity	3		regulation of protein binding	4
			ribose 1,5-bisphosphate phosphokinase activity	3		regulation of protein folding in endoplasmic reticulum	4
			ribosomal-protein-alanine N-acetyltransferase activity	3		regulation of protein import into nucleus, translocation	4
			RNA polymerase II core promoter proximal region sequence-specific DNA binding	3		regulation of Rac GTPase activity	4
			RNA polymerase II transcription coactivator activity	3		regulation of small GTPase mediated signal transduction	4
			RNA trimethylguanosine synthase activity	3		regulation of the force of heart contraction	4
			rRNA (uridine-2'-O-)-methyltransferase activity	3		regulation of translation in response to stress	4
			rRNA methyltransferase activity	3		reproductive structure development	4
			rubredoxin-NAD+ reductase activity	3		response to absence of light	4
			sarcosine dehydrogenase activity	3		response to aluminum ion	4
			serine-type endopeptidase inhibitor activity	3		response to copper ion	4
			SH2 domain binding	3		response to estradiol stimulus	4
			sialate O-acetylesterase activity	3		response to glucagon stimulus	4
			signaling receptor activity	3		response to glucocorticoid stimulus	4
			sirohydrochlorin ferrochelatase activity	3		response to growth factor stimulus	4
			site-specific DNA-methyltransferase (cytosine-N4-specific) activity	3		response to mannitol stimulus	4
			snoRNA binding	3		response to methylglyoxal	4
			sodium-dependent phosphate transmembrane transporter activity	3		response to misfolded protein	4
			starch synthase activity	3		response to nicotine	4
			sterol 14-demethylase activity	3		response to selenium ion	4
			sterol 3-beta-glucosyltransferase activity	3		response to starvation	4
			sugar efflux transmembrane transporter activity	3		response to X-ray	4
			sulfite reductase (ferredoxin) activity	3		ribosomal large subunit biogenesis	4
			SUMO ligase activity	3		ruffle organization	4
			SUMO-specific protease activity	3		S-adenosylmethionine transport	4
			telomeric DNA binding	3		sarcomere organization	4
			thiamine-phosphate diphosphorylase activity	3		secondary cell wall biogenesis	4
			thiamine-phosphate kinase activity	3		secretion	4
			thymidylate kinase activity	3		selenocysteine biosynthetic process	4
			translation activator activity	3		sensory perception of chemical stimulus	4
			tRNA (uracil-5-)-methyltransferase activity	3		sensory perception of pain	4
			tRNA dimethylallyltransferase activity	3		siroheme biosynthetic process	4
			tubulin binding	3		skeletal muscle tissue development	4
			U6 snRNA binding	3		spermidine biosynthetic process	4
			UDP-3-O-[3-hydroxymyristoyl] N-acetylglucosamine deacetylase activity	3		spindle assembly involved in mitosis	4
			UDP-glucosyltransferase activity	3		SRP-dependent cotranslational protein targeting to membrane, signal sequence recognition	4
			UDP-N-acetylmuramoylalanyl-D-glutamate-2,6-diaminopimelate ligase activity	3		stilbene biosynthetic process	4
			UDP-N-acetylmuramoyl-L-alanyl-D-glutamyl-meso-2,6-diaminopimelyl-D-alanyl-D-alanine:undecaprenyl-phosphate transferase activity	3		stomatal movement	4
			urea transmembrane transporter activity	3		stress-activated MAPK cascade	4
			ureidoglycolate lyase activity	3		substrate adhesion-dependent cell spreading	4
			valine-pyruvate transaminase activity	3		sulfate reduction	4
			voltage-gated calcium channel activity	3		synaptic transmission, cholinergic	4
			xanthine oxidase activity	3		telencephalon development	4
			xylose isomerase activity	3		thymus development	4
			zeaxanthin epoxidase [overall] activity	3		tight junction assembly	4
			zeaxanthin epoxidase activity	3		trichome differentiation	4
			(S)-2-hydroxy-acid oxidase activity	2		triose phosphate transmembrane transport	4
			1,3-beta-D-glucan synthase activity	2		tRNA splicing, via endonucleolytic cleavage and ligation	4
			15-hydroxyprostaglandin dehydrogenase (NAD+) activity	2		tRNA transcription	4
			1-phosphatidylinositol 4-kinase activity	2		tRNA transcription from RNA polymerase III promoter	4
			1-phosphatidylinositol binding	2		tryptophanyl-tRNA aminoacylation	4
			1-phosphatidylinositol-3-phosphate 5-kinase activity	2		tubulin deacetylation	4
			2'-5'-RNA ligase activity	2		tyrosyl-tRNA aminoacylation	4
			2-acylglycerol O-acyltransferase activity	2		UDP-galactose transmembrane transport	4
			2-amino-4-hydroxy-6-hydroxymethyldihydropteridine diphosphokinase activity	2		UDP-N-acetylgalactosamine biosynthetic process	4
			2-chloroethanol cytochrome-c oxidoreductase activity	2		UMP biosynthetic process	4
			2-C-methyl-D-erythritol 4-phosphate cytidylyltransferase activity	2		vegetative phase change	4
			2-dehydro-3-deoxyglucarate aldolase activity	2		xylulose metabolic process	4
			2-methylacyl-CoA dehydrogenase activity	2		10-formyltetrahydrofolate metabolic process	3
			3-phosphoinositide-dependent protein kinase activity	2		2'-deoxyribonucleotide biosynthetic process	3
			3'-tRNA processing endoribonuclease activity	2		7-methylguanosine RNA capping	3
			4-amino-4-deoxychorismate lyase activity	2		9,9'-di-cis-zeta-carotene desaturation to 7,9,7',9'-tetra-cis-lycopene	3
			4-hydroxy-2-oxovalerate aldolase activity	2		actin cytoskeleton reorganization	3
			5-aminolevulinate synthase activity	2		actin filament bundle assembly	3
			5-oxoprolinase (ATP-hydrolyzing) activity	2		actin filament fragmentation	3
			6-hydroxynicotinate reductase activity	2		actin filament polymerization	3
			6-phosphogluconolactonase activity	2		activation of protein kinase A activity	3
			7-hydroxymethyl chlorophyll a reductase activity	2		adenylate cyclase-modulating G-protein coupled receptor signaling pathway	3
			acetate kinase activity	2		adherens junction assembly	3
			acetylglucosaminyltransferase activity	2		ADP biosynthetic process	3
			acetylserotonin O-methyltransferase activity	2		amine metabolic process	3
			acetylspermidine deacetylase activity	2		amino acid homeostasis	3
			acyl-[acyl-carrier-protein] hydrolase activity	2		AMP biosynthetic process	3
			acyl-phosphate glycerol-3-phosphate acyltransferase activity	2		anterior region determination	3
			adenylylsulfatase activity	2		antibiotic catabolic process	3
			adhesin autotransporter activity	2		antibiotic metabolic process	3
			ADP-glyceromanno-heptose 6-epimerase activity	2		apical constriction	3
			ADP-ribose diphosphatase activity	2		arginine biosynthetic process via ornithine	3
			alanine-glyoxylate transaminase activity	2		astral microtubule nucleation	3
			aldehyde dehydrogenase (NADP+) activity	2		attachment of spindle microtubules to kinetochore	3
			aldo-keto reductase (NADP) activity	2		autophagic vacuole assembly	3
			alkane 1-monooxygenase activity	2		axonemal dynein complex assembly	3
			alpha-1,6-mannosyltransferase activity	2		axonogenesis	3
			alpha-ketoacid dehydrogenase activity	2		B cell lineage commitment	3
			alternative oxidase activity	2		base-excision repair, gap-filling	3
			aminoacylase activity	2		blood vessel development	3
			AMP nucleosidase activity	2		bone mineralization	3
			anion transmembrane transporter activity	2		border follicle cell migration	3
			antigen binding	2		carbazole catabolic process	3
			APG8 activating enzyme activity	2		carbohydrate transmembrane transport	3
			apolipoprotein binding	2		carboxylic acid transport	3
			arachidonate 12-lipoxygenase activity	2		cardiac muscle tissue morphogenesis	3
			arachidonic acid omega-hydroxylase activity	2		cell fate specification	3
			arginine decarboxylase activity	2		cellular component organization or biogenesis	3
			aromatic-L-amino-acid decarboxylase activity	2		cellular macromolecule biosynthetic process	3
			ATP:3'-cytidine-cytidine-tRNA adenylyltransferase activity	2		cellular manganese ion homeostasis	3
			ATP-dependent 5'-3' DNA/RNA helicase activity	2		cellular modified amino acid biosynthetic process	3
			ATP-dependent polyribonucleotide 5'-hydroxyl-kinase activity	2		cellular nitrogen compound metabolic process	3
			benzoate-CoA ligase activity	2		cellular protein catabolic process	3
			benzoylformate decarboxylase activity	2		cellular response to cAMP	3
			beta-amyrin synthase activity	2		cellular response to glucagon stimulus	3
			beta-carotene 15,15'-monooxygenase activity	2		cellular response to organic cyclic compound	3
			beta-ketoacyl-acyl-carrier-protein synthase III activity	2		cellular response to starvation	3
			butyrate-acetoacetate CoA-transferase activity	2		CenH3-containing nucleosome assembly at centromere	3
			CAAX-protein geranylgeranyltransferase activity	2		ceramide metabolic process	3
			calcidiol 1-monooxygenase activity	2		chaperone mediated protein folding independent of cofactor	3
			calcium-dependent phospholipid binding	2		chaperone mediated protein folding requiring cofactor	3
			cAMP binding	2		chromatin organization	3
			capsular-polysaccharide-transporting ATPase activity	2		chromatin silencing by small RNA	3
			carbamate kinase activity	2		chromatin-mediated maintenance of transcription	3
			carbon-carbon lyase activity	2		CMP-N-acetylneuraminate biosynthetic process	3
			carnitine dehydratase activity	2		cold acclimation	3
			CDP-diacylglycerol-glycerol-3-phosphate 3-phosphatidyltransferase activity	2		compound eye morphogenesis	3
			chalcone isomerase activity	2		COPII vesicle coating	3
			chitobiosyldiphosphodolichol beta-mannosyltransferase activity	2		cortical actin cytoskeleton organization	3
			citrate CoA-transferase activity	2		C-terminal protein methylation	3
			clavaminate synthase activity	2		cysteine biosynthetic process	3
			coenzyme F420 hydrogenase activity	2		dephosphorylation of RNA polymerase II C-terminal domain	3
			coenzyme F420-0 gamma-glutamyl ligase activity	2		developmental process involved in reproduction	3
			CTD phosphatase activity	2		digestion	3
			CTP:3'-cytidine-tRNA cytidylyltransferase activity	2		DNA damage checkpoint	3
			CTP:tRNA cytidylyltransferase activity	2		DNA damage induced protein phosphorylation	3
			cyanuric acid amidohydrolase activity	2		DNA strand renaturation	3
			cyclin-dependent protein kinase inhibitor activity	2		dopamine catabolic process	3
			cycloartenol synthase activity	2		dorsal/ventral axon guidance	3
			cyclohexadienyl dehydrogenase activity	2		dosage compensation by inactivation of X chromosome	3
			cyclopentanol dehydrogenase activity	2		drug export	3
			cytosine deaminase activity	2		dTDP biosynthetic process	3
			delayed rectifier potassium channel activity	2		dTDP-rhamnose biosynthetic process	3
			diguanylate cyclase activity	2		elastic fiber assembly	3
			dihydroorotate dehydrogenase activity	2		embryonic hemopoiesis	3
			dihydroorotate oxidase activity	2		endoderm development	3
			dimethylglycine dehydrogenase activity	2		endosperm development	3
			DNA polymerase activity	2		endothelial cell migration	3
			DNA polymerase binding	2		endothelial cell proliferation	3
			dolichyl-phosphate-mannose-protein mannosyltransferase activity	2		engulfment of apoptotic cell	3
			D-proline reductase (dithiol) activity	2		enzyme active site formation	3
			D-ribose transmembrane transporter activity	2		epidermal cell fate specification	3
			D-xylose transmembrane transporter activity	2		epithelial to mesenchymal transition	3
			dynein binding	2		establishment or maintenance of apical/basal cell polarity	3
			efflux transmembrane transporter activity	2		exocrine pancreas development	3
			endo-1,4-beta-xylanase activity	2		exonucleolytic nuclear-transcribed mRNA catabolic process involved in deadenylation-dependent decay	3
			erythrulose reductase activity	2		extracellular carbohydrate transport	3
			ethanol cytochrome-c oxidoreductase activity	2		extracellular matrix disassembly	3
			ferredoxin hydrogenase activity	2		extracellular polysaccharide biosynthetic process	3
			folic acid transporter activity	2		eye development	3
			formaldehyde dehydrogenase activity	2		eyelid development in camera-type eye	3
			fucosylgalactoside 3-alpha-galactosyltransferase activity	2		fatty-acyl-CoA biosynthetic process	3
			galactolipid galactosyltransferase activity	2		female germ-line stem cell division	3
			ganglioside binding	2		fibril organization	3
			GDP-4-dehydro-D-rhamnose reductase activity	2		flavonoid biosynthetic process	3
			GDP-mannose 3,5-epimerase activity	2		fucosylation	3
			geranylgeranyl reductase activity	2		fungiform papilla formation	3
			gluconokinase activity	2		gamma-aminobutyric acid catabolic process	3
			gluconolactonase activity	2		generation of neurons	3
			glucosamine-6-phosphate deaminase activity	2		gibberellic acid mediated signaling pathway	3
			glucose 1-dehydrogenase [NAD(P)] activity	2		gibberellin biosynthetic process	3
			glucose-1-phosphate cytidylyltransferase activity	2		glucose homeostasis	3
			glucose-1-phosphate thymidylyltransferase activity	2		glycerol transport	3
			glucose-6-phosphate dehydrogenase activity	2		glycerol-3-phosphate biosynthetic process	3
			glucose-6-phosphate transmembrane transporter activity	2		Golgi localization	3
			glucosidase activity	2		G-protein coupled receptor signaling pathway coupled to cGMP nucleotide second messenger	3
			glutamate-tRNA(Gln) ligase activity	2		hair follicle placode formation	3
			glutaminyl-peptide cyclotransferase activity	2		heart contraction	3
			glutathione binding	2		heterochromatin assembly	3
			glutathione S-conjugate-exporting ATPase activity	2		heterochromatin organization involved in chromatin silencing	3
			glutathione transmembrane transporter activity	2		high-affinity potassium ion import	3
			glycolate oxidase activity	2		histone arginine methylation	3
			glycoprotein binding	2		histone deubiquitination	3
			G-protein coupled receptor binding	2		histone H3 deacetylation	3
			G-protein coupled receptor kinase activity	2		histone H3-K27 methylation	3
			growth factor activity	2		histone H3-K9 demethylation	3
			guanidinoacetate N-methyltransferase activity	2		histone H4 deacetylation	3
			guanosine-5'-triphosphate,3'-diphosphate diphosphatase activity	2		histone H4-K12 acetylation	3
			histidine phosphotransfer kinase activity	2		histone methylation	3
			histidinol-phosphatase activity	2		histone mRNA 3'-end processing	3
			histidinol-phosphate transaminase activity	2		homocysteine biosynthetic process	3
			histone acetyl-lysine binding	2		homocysteine metabolic process	3
			histone acetyltransferase activity (H3-K9 specific)	2		hormone-mediated signaling pathway	3
			histone acetyltransferase activity (H4-K12 specific)	2		hyperosmotic salinity response	3
			histone demethylase activity (H3-K4 specific)	2		imaginal disc-derived leg morphogenesis	3
			histone demethylase activity (H3-K9 specific)	2		IMP biosynthetic process	3
			histone demethylase activity (H3-trimethyl-K4 specific)	2		indole biosynthetic process	3
			histone methyltransferase activity (H4-K20 specific)	2		inner ear morphogenesis	3
			holo-[acyl-carrier-protein] synthase activity	2		inositol trisphosphate metabolic process	3
			homoserine kinase activity	2		instar larval development	3
			homoserine O-acetyltransferase activity	2		isocitrate metabolic process	3
			hydrogenase (acceptor) activity	2		lateral root primordium development	3
			hydroxymethyl-, formyl- and related transferase activity	2		L-glutamate transport	3
			inorganic diphosphate transmembrane transporter activity	2		localization	3
			inositol 1,4,5-trisphosphate-sensitive calcium-release channel activity	2		long-term memory	3
			inositol tetrakisphosphate 1-kinase activity	2		lung development	3
			inositol-1,3,4-trisphosphate 5-kinase activity	2		maintenance of DNA methylation	3
			inositol-1,3,4-trisphosphate 6-kinase activity	2		maintenance of fidelity involved in DNA-dependent DNA replication	3
			insulin receptor substrate binding	2		maintenance of root meristem identity	3
			intramolecular lyase activity	2		male gamete generation	3
			intramolecular transferase activity	2		maturation of SSU-rRNA from tricistronic rRNA transcript (SSU-rRNA, 5.8S rRNA, LSU-rRNA)	3
			lanosterol synthase activity	2		meiotic metaphase I plate congression	3
			lipase activity	2		mercury ion transport	3
			lipopolysaccharide binding	2		meristem growth	3
			lipoprotein transporter activity	2		mesodermal cell migration	3
			long-chain fatty acid transporter activity	2		methylammonium transport	3
			low-density lipoprotein particle binding	2		microtubule bundle formation	3
			L-rhamnonate dehydratase activity	2		microtubule nucleation	3
			LRR domain binding	2		microtubule polymerization	3
			lupeol synthase activity	2		mitochondrial fission	3
			lutropin-choriogonadotropic hormone receptor binding	2		mitochondrial genome maintenance	3
			lysine decarboxylase activity	2		mitotic cell cycle	3
			lysine N-acetyltransferase activity	2		mitotic cell cycle spindle assembly checkpoint	3
			lysozyme activity	2		monoubiquitinated protein deubiquitination	3
			maleylacetate reductase activity	2		mRNA cleavage involved in gene silencing by miRNA	3
			maltose-transporting ATPase activity	2		multicellular organismal process	3
			mannitol transmembrane transporter activity	2		muscle organ development	3
			mannosyl-glycoprotein endo-beta-N-acetylglucosaminidase activity	2		mushroom body development	3
			MAP kinase kinase activity	2		myelination	3
			methanol ferricytochrome-c oxidoreductase activity	2		myoblast differentiation	3
			methyl-CpG binding	2		myofibril assembly	3
			methyl-CpNpG binding	2		N-4 methylation of cytosine	3
			methyl-CpNpN binding	2		natural killer cell differentiation	3
			methylenetetrahydrofolate-tRNA-(uracil-5-)-methyltransferase (FADH2-oxidizing) activity	2		negative regulation of abscisic acid mediated signaling pathway	3
			methylumbelliferyl-acetate deacetylase activity	2		negative regulation of androgen receptor signaling pathway	3
			modified amino acid binding	2		negative regulation of cell migration	3
			molybdenum ion transmembrane transporter activity	2		negative regulation of cell size	3
			monosaccharide binding	2		negative regulation of cell-substrate adhesion	3
			monosaccharide transmembrane transporter activity	2		negative regulation of dopamine metabolic process	3
			mRNA (2'-O-methyladenosine-N6-)-methyltransferase activity	2		negative regulation of endothelial cell proliferation	3
			mRNA guanylyltransferase activity	2		negative regulation of gibberellic acid mediated signaling pathway	3
			muscle alpha-actinin binding	2		negative regulation of inflammatory response to antigenic stimulus	3
			MutLalpha complex binding	2		negative regulation of macroautophagy	3
			MutSalpha complex binding	2		negative regulation of megakaryocyte differentiation	3
			myo-inositol transmembrane transporter activity	2		negative regulation of microtubule polymerization	3
			N-acetyldiaminopimelate deacetylase activity	2		negative regulation of neuron differentiation	3
			N-acetylgalactosamine-6-sulfatase activity	2		negative regulation of neuron projection development	3
			NAD(P)H oxidase activity	2		negative regulation of protein kinase activity	3
			N-carbamoyl-D-amino acid hydrolase activity	2		negative regulation of smoothened signaling pathway	3
			NEDD8 activating enzyme activity	2		negative regulation of striated muscle tissue development	3
			neurotrophin TRKA receptor binding	2		negative regulation of Wnt receptor signaling pathway	3
			N-formylglutamate deformylase activity	2		neuron development	3
			nickel cation transmembrane transporter activity	2		neurotransmitter secretion	3
			nicotinamide phosphoribosyltransferase activity	2		nitric oxide biosynthetic process	3
			N-isopropylammelide isopropylaminohydrolase activity	2		nitrogen utilization	3
			nitrous-oxide reductase activity	2		non-photoreactive DNA repair	3
			nucleobase-containing compound kinase activity	2		nuclear export	3
			nucleoside transmembrane transporter activity	2		nucleologenesis	3
			nucleoside-diphosphatase activity	2		nucleoside biosynthetic process	3
			ornithine carbamoyltransferase activity	2		nucleotide-excision repair, DNA damage removal	3
			oxaloacetate decarboxylase activity	2		nucleotide-excision repair, DNA incision, 3'-to lesion	3
			oxidized purine DNA binding	2		odontogenesis of dentin-containing tooth	3
			oxidized purine nucleobase lesion DNA N-glycosylase activity	2		oligopeptide transport	3
			oxidoreductase activity, acting on other nitrogenous compounds as donors, with NAD or NADP as acceptor	2		oocyte dorsal/ventral axis specification	3
			oxidoreductase activity, acting on paired donors, with incorporation or reduction of molecular oxygen, NADH or NADPH as one donor, and incorporation of two atoms of oxygen into one donor	2		oocyte maturation	3
			oxidoreductase activity, acting on the aldehyde or oxo group of donors, disulfide as acceptor	2		organ regeneration	3
			oxygen transporter activity	2		ovule development	3
			palmitoyl-(protein) hydrolase activity	2		palate development	3
			pattern recognition receptor activity	2		peptidyl-diphthamide biosynthetic process from peptidyl-histidine	3
			peptide antigen binding	2		peptidyl-lysine methylation	3
			phenanthrene-9,10-epoxide hydrolase activity	2		Peyer's patch development	3
			phenylalanine racemase (ATP-hydrolyzing) activity	2		phagocytosis	3
			phosphate ion transmembrane transporter activity	2		phenylpropanoid metabolic process	3
			phosphatidate phosphatase activity	2		phosphatidylglycerol metabolic process	3
			phosphatidic acid binding	2		phospholipase C-activating G-protein coupled receptor signaling pathway	3
			phosphatidylcholine synthase activity	2		photoreceptor cell maintenance	3
			phosphatidylinositol 3-kinase activity	2		photoreceptor cell outer segment organization	3
			phosphatidylinositol N-acetylglucosaminyltransferase activity	2		photosynthetic electron transport chain	3
			phosphatidylinositol phosphate kinase activity	2		photosystem II assembly	3
			phospholipase A2 activator activity	2		phototransduction	3
			phospholipase activity	2		piRNA metabolic process	3
			phospholipid transporter activity	2		pollen maturation	3
			phospholipid-hydroperoxide glutathione peroxidase activity	2		pollination	3
			phosphonopyruvate hydrolase activity	2		positive regulation of axon extension	3
			phosphoribosylamine-glycine ligase activity	2		positive regulation of biological process	3
			phosphoribosylformylglycinamidine cyclo-ligase activity	2		positive regulation of canonical Wnt receptor signaling pathway	3
			photoreceptor activity	2		positive regulation of DNA endoreduplication	3
			poly(beta-D-mannuronate) lyase activity	2		positive regulation of DNA-dependent transcription, elongation	3
			polydeoxyribonucleotide kinase activity	2		positive regulation of endopeptidase activity	3
			polynucleotide adenylyltransferase activity	2		positive regulation of glucose import	3
			poly-pyrimidine tract binding	2		positive regulation of glucose transport	3
			POZ domain binding	2		positive regulation of homocysteine metabolic process	3
			pre-mRNA binding	2		positive regulation of JAK-STAT cascade	3
			preQ1 synthase activity	2		positive regulation of keratinocyte differentiation	3
			primary amine oxidase activity	2		positive regulation of lipid biosynthetic process	3
			prostaglandin-endoperoxide synthase activity	2		positive regulation of MAP kinase activity	3
			protein anchor	2		positive regulation of mitotic cell cycle spindle assembly checkpoint	3
			protein binding involved in protein folding	2		positive regulation of mRNA 3'-end processing	3
			protein kinase A regulatory subunit binding	2		positive regulation of necrotic cell death	3
			protein kinase regulator activity	2		positive regulation of neurogenesis	3
			protein phosphorylated amino acid binding	2		positive regulation of neuron differentiation	3
			protein-arginine omega-N asymmetric methyltransferase activity	2		positive regulation of neutrophil chemotaxis	3
			protein-glutamine gamma-glutamyltransferase activity	2		positive regulation of oligodendrocyte differentiation	3
			protein-glycine ligase activity, elongating	2		positive regulation of programmed cell death	3
			pseudouridylate synthase activity	2		positive regulation of Rac GTPase activity	3
			purine nucleobase transmembrane transporter activity	2		positive regulation of reactive oxygen species metabolic process	3
			pyruvate, water dikinase activity	2		positive regulation of respiratory burst	3
			quinoprotein glucose dehydrogenase activity	2		positive regulation of transcription initiation from RNA polymerase II promoter	3
			Rac GTPase activator activity	2		post-chaperonin tubulin folding pathway	3
			Rac GTPase binding	2		production of ta-siRNAs involved in RNA interference	3
			racemase and epimerase activity, acting on amino acids and derivatives	2		programmed cell death	3
			Ran guanyl-nucleotide exchange factor activity	2		prostate gland growth	3
			Ras GTPase binding	2		proteasome core complex assembly	3
			receptor tyrosine kinase binding	2		protein autoubiquitination	3
			rhodopsin kinase activity	2		protein desumoylation	3
			ribonuclease III activity	2		protein K27-linked ubiquitination	3
			ribonuclease P activity	2		protein K29-linked ubiquitination	3
			ribosomal protein S6 kinase activity	2		protein K63-linked deubiquitination	3
			RNA cap binding	2		protein K6-linked ubiquitination	3
			RNA ligase (ATP) activity	2		protein localization to microtubule	3
			RNA polymerase binding	2		protein oligomerization	3
			RNA polymerase II core binding	2		protein palmitoylation	3
			rRNA (cytosine-2'-O-)-methyltransferase activity	2		protein repair	3
			rRNA (guanine-N7-)-methyltransferase activity	2		protein secretion by the type III secretion system	3
			RS domain binding	2		protein transport by the Tat complex	3
			S-(hydroxymethyl)glutathione synthase activity	2		pyrimidine nucleobase biosynthetic process	3
			S100 protein binding	2		pyruvate biosynthetic process	3
			saccharopine dehydrogenase activity	2		Rac protein signal transduction	3
			sedoheptulose-bisphosphatase activity	2		receptor internalization	3
			selenocysteine lyase activity	2		red or far-red light signaling pathway	3
			serine 3-dehydrogenase activity	2		regulation of acetyl-CoA biosynthetic process from pyruvate	3
			serine C-palmitoyltransferase activity	2		regulation of blood vessel size	3
			serine-glyoxylate transaminase activity	2		regulation of canonical Wnt receptor signaling pathway	3
			shikimate 3-dehydrogenase (NADP+) activity	2		regulation of cellular metabolic process	3
			sialic acid transmembrane transporter activity	2		regulation of cholesterol metabolic process	3
			sialyltransferase activity	2		regulation of defense response to fungus, incompatible interaction	3
			single guanine insertion binding	2		regulation of DNA methylation	3
			single thymine insertion binding	2		regulation of embryo sac egg cell differentiation	3
			single-stranded DNA specific endodeoxyribonuclease activity	2		regulation of embryonic cell shape	3
			single-stranded DNA-dependent ATPase activity	2		regulation of endocytosis	3
			single-stranded DNA-dependent ATP-dependent DNA helicase activity	2		regulation of fatty acid oxidation	3
			site-specific recombinase activity	2		regulation of G-protein coupled receptor protein signaling pathway	3
			sodium ion transmembrane transporter activity	2		regulation of granulocyte chemotaxis	3
			sorbitol transmembrane transporter activity	2		regulation of histone H3-K4 methylation	3
			sphingolipid delta-4 desaturase activity	2		regulation of inflammatory response	3
			sphingolipid delta-8 desaturase activity	2		regulation of intracellular pH	3
			sphingolipid transporter activity	2		regulation of JNK cascade	3
			structural constituent of cuticle	2		regulation of macromolecule metabolic process	3
			sulfite dehydrogenase activity	2		regulation of mitochondrial depolarization	3
			superoxide-generating NADPH oxidase activity	2		regulation of neuron apoptotic process	3
			syntaxin-1 binding	2		regulation of neuronal synaptic plasticity	3
			TAP1 binding	2		regulation of proteolysis	3
			TAP2 binding	2		regulation of Ras protein signal transduction	3
			tapasin binding	2		regulation of reactive oxygen species metabolic process	3
			tartronate-semialdehyde synthase activity	2		regulation of response to food	3
			Tat protein binding	2		regulation of Rho protein signal transduction	3
			taurine dioxygenase activity	2		regulation of RNA splicing	3
			teichoic-acid-transporting ATPase activity	2		regulation of seed germination	3
			thiamine pyridinylase activity	2		regulation of sequence-specific DNA binding transcription factor activity	3
			thioesterase binding	2		regulation of signal transduction	3
			thiolester hydrolase activity	2		regulation of smoothened signaling pathway	3
			threo-3-hydroxyaspartate ammonia-lyase activity	2		regulation of telomere maintenance	3
			thyroid hormone receptor binding	2		regulation of tight junction assembly	3
			thyrotropin-releasing hormone receptor binding	2		regulation of timing of transition from vegetative to reproductive phase	3
			tocopherol O-methyltransferase activity	2		regulation of translational fidelity	3
			trans-aconitate 2-methyltransferase activity	2		regulation of unidimensional cell growth	3
			transcription regulatory region sequence-specific DNA binding	2		regulation of Wnt receptor signaling pathway	3
			transmembrane receptor protein tyrosine kinase activity	2		replicative senescence	3
			tRNA nucleotidyltransferase activity	2		response to bacterium	3
			Type II site-specific deoxyribonuclease activity	2		response to brassinosteroid stimulus	3
			UDP-glucose:glycoprotein glucosyltransferase activity	2		response to external stimulus	3
			UDP-glucuronate 4-epimerase activity	2		response to fructose stimulus	3
			UDP-glucuronate 5'-epimerase activity	2		response to fungus	3
			UDP-glucuronate decarboxylase activity	2		response to herbicide	3
			UDP-N-acetylglucosamine 1-carboxyvinyltransferase activity	2		response to hyperoxia	3
			UDP-N-acetylmuramoylalanine-D-glutamate ligase activity	2		response to lithium ion	3
			UDP-N-acetylmuramoylalanyl-D-glutamyl-2,6-diaminopimelate-D-alanyl-D-alanine ligase activity	2		response to manganese ion	3
			UDP-N-acetylmuramoyl-tripeptide-D-alanyl-D-alanine ligase activity	2		response to morphine	3
			UDPsulfoquinovose synthase activity	2		response to nitrate	3
			UFM1 conjugating enzyme activity	2		response to nitrosative stress	3
			UMP kinase activity	2		response to ozone	3
			undecaprenyl-diphosphatase activity	2		response to pain	3
			undecaprenyldiphospho-muramoylpentapeptide beta-N-acetylglucosaminyltransferase activity	2		response to retinoic acid	3
			undecaprenyl-phosphate galactose phosphotransferase activity	2		response to UV-C	3
			uracil phosphoribosyltransferase activity	2		retrograde protein transport, ER to cytosol	3
			UTP-monosaccharide-1-phosphate uridylyltransferase activity	2		ribonucleoprotein complex import into nucleus	3
			vinculin binding	2		ribonucleoside monophosphate biosynthetic process	3
			violaxanthin de-epoxidase activity	2		RNA catabolic process	3
			vitamin D receptor binding	2		RNA interference	3
			vitamin D response element binding	2		root meristem specification	3
			WD40-repeat domain binding	2		S-adenosylhomocysteine metabolic process	3
			Wnt-protein binding	2		seed coat development	3
			zinc ion transmembrane transporter activity	2		seed development	3
			(R)-6-hydroxynicotine oxidase activity	1		seedling development	3
			(S)-3-amino-2-methylpropionate transaminase activity	1		shoot development	3
			[acyl-carrier-protein] phosphodiesterase activity	1		signal transduction involved in intra-S DNA damage checkpoint	3
			[methionine synthase] reductase activity	1		simple leaf morphogenesis	3
			1,2-diacylglycerol 3-glucosyltransferase activity	1		skeletal muscle myosin thick filament assembly	3
			16:0 monogalactosyldiacylglycerol desaturase activity	1		sleep	3
			1-alkyl-2-acetylglycerophosphocholine esterase activity	1		sodium-dependent phosphate transport	3
			2',3'-cyclic-nucleotide 2'-phosphodiesterase activity	1		sperm entry	3
			2,3-dihydro-2,3-dihydroxybenzoate dehydrogenase activity	1		sperm motility	3
			2,4'-dihydroxyacetophenone dioxygenase activity	1		spermine biosynthetic process	3
			23S rRNA (adenine(1618)-N(6))-methyltransferase activity	1		spore germination	3
			2-haloacid dehalogenase (configuration-inverting) activity	1		stamen development	3
			2-methyleneglutarate mutase activity	1		stigma development	3
			2-methylisocitrate dehydratase activity	1		style development	3
			3,8-divinyl protochlorophyllide a 8-vinyl reductase activity	1		sucrose biosynthetic process	3
			3-carboxy-cis,cis-muconate cycloisomerase activity	1		superior temporal gyrus development	3
			3-dehydroquinate dehydratase activity	1		synaptic vesicle docking involved in exocytosis	3
			3-deoxy-manno-octulosonate-8-phosphatase activity	1		systemic acquired resistance, salicylic acid mediated signaling pathway	3
			3-hydroxyanthranilate 3,4-dioxygenase activity	1		tapetal layer development	3
			3-hydroxypalmitoyl-[acyl-carrier-protein] dehydratase activity	1		telomere maintenance via semi-conservative replication	3
			3-oxoadipyl-CoA thiolase activity	1		termination of RNA polymerase I transcription	3
			3'-tyrosyl-DNA phosphodiesterase activity	1		TOR signaling cascade	3
			4-hydroxyacetophenone monooxygenase activity	1		transcription elongation from RNA polymerase I promoter	3
			4-hydroxybenzoyl-CoA reductase activity	1		transcription initiation from RNA polymerase I promoter	3
			4-hydroxybenzoyl-CoA thioesterase activity	1		transcription initiation from RNA polymerase III promoter	3
			4-hydroxybutyrate dehydrogenase activity	1		transferrin transport	3
			4-hydroxyphenylpyruvate dioxygenase activity	1		translesion synthesis	3
			4-nitrophenylphosphatase activity	1		trehalose metabolic process	3
			5'-deoxyribose-5-phosphate lyase activity	1		triglyceride biosynthetic process	3
			5'-flap endonuclease activity	1		triglyceride metabolic process	3
			5-formyltetrahydrofolate cyclo-ligase activity	1		tRNA 3'-end processing	3
			5S rRNA binding	1		tubulin complex assembly	3
			6-methylsalicylic acid synthase activity	1		uracil catabolic process	3
			6-phospho-beta-glucosidase activity	1		urea transport	3
			8-oxo-7,8-dihydroguanosine triphosphate pyrophosphatase activity	1		vasculature development	3
			acetaldehyde dehydrogenase (acetylating) activity	1		vasculogenesis	3
			acetyl-CoA transporter activity	1		viral infectious cycle	3
			acryloyl-CoA reductase (NADP+) activity	1		visual behavior	3
			active transmembrane transporter activity	1		water-soluble vitamin metabolic process	3
			acylglycerol O-acyltransferase activity	1		wybutosine biosynthetic process	3
			acylphosphatase activity	1		xanthine catabolic process	3
			adenine deaminase activity	1		xanthine metabolic process	3
			adenosine receptor binding	1		xylem and phloem pattern formation	3
			ADP transmembrane transporter activity	1		(1->3)-beta-D-glucan biosynthetic process	2
			ADP-ribosylation factor binding	1		5-phosphoribose 1-diphosphate biosynthetic process	2
			alanopine dehydrogenase activity	1		acetyl-CoA biosynthetic process from pyruvate	2
			alcohol dehydrogenase (NADP+) activity	1		actin filament capping	2
			alcohol dehydrogenase activity, zinc-dependent	1		actin filament reorganization involved in cell cycle	2
			alcohol O-acetyltransferase activity	1		actin nucleation	2
			aldehyde dehydrogenase (FAD-independent) activity	1		activation of adenylate cyclase activity	2
			aldose-6-phosphate reductase (NADPH) activity	1		activation of phospholipase D activity	2
			alkyl hydroperoxide reductase activity	1		activation of pro-apoptotic gene products	2
			alkylbase DNA N-glycosylase activity	1		activation of protein kinase B activity	2
			alpha-1,3-glucan synthase activity	1		activation of tryptophan 5-monooxygenase activity	2
			alpha-1,3-mannosyltransferase activity	1		adaxial/abaxial pattern specification	2
			alpha-amylase activity	1		adenine transport	2
			alpha-ribazole phosphatase activity	1		adherens junction organization	2
			amino acid-transporting ATPase activity	1		adipose tissue development	2
			amino-acid racemase activity	1		adult locomotory behavior	2
			aminocarboxymuconate-semialdehyde decarboxylase activity	1		adult walking behavior	2
			aminophospholipid transporter activity	1		alginic acid catabolic process	2
			ammonia transmembrane transporter activity	1		alkylphosphonate transport	2
			AMP transmembrane transporter activity	1		allantoin catabolic process	2
			androstan-3-alpha,17-beta-diol dehydrogenase activity	1		alternative nuclear mRNA splicing, via spliceosome	2
			anion transmembrane-transporting ATPase activity	1		ammonium transport	2
			APG12 activating enzyme activity	1		amylopectin biosynthetic process	2
			APG8-specific protease activity	1		anatomical structure arrangement	2
			apoptotic protease activator activity	1		anatomical structure formation involved in morphogenesis	2
			arginine N-succinyltransferase activity	1		anoikis	2
			arginyltransferase activity	1		antibiotic biosynthetic process	2
			arogenate dehydratase activity	1		antigen processing and presentation of endogenous peptide antigen via MHC class I	2
			arsenite methyltransferase activity	1		antigen processing and presentation of peptide antigen via MHC class I	2
			aryl sulfotransferase activity	1		apoptotic DNA fragmentation	2
			arylformamidase activity	1		arabinan metabolic process	2
			asparaginase activity	1		asparagine catabolic process via L-aspartate	2
			aspartate racemase activity	1		assembly of spliceosomal tri-snRNP	2
			aspartate-ammonia ligase activity	1		asymmetric neuroblast division	2
			aspartate-prephenate aminotransferase activity	1		attachment of spindle microtubules to kinetochore involved in homologous chromosome segregation	2
			aspartic endopeptidase activity, intramembrane cleaving	1		auditory receptor cell morphogenesis	2
			aspartoacylase activity	1		axon extension	2
			aspartyl esterase activity	1		axon target recognition	2
			AT DNA binding	1		axonal fasciculation	2
			Atg8 ligase activity	1		base-excision repair, AP site formation	2
			ATP transmembrane transporter activity	1		behavioral response to cocaine	2
			ATP-dependent 3'-5' RNA helicase activity	1		blastocyst development	2
			ATP-dependent protein binding	1		blood coagulation, intrinsic pathway	2
			benzaldehyde dehydrogenase (NAD+) activity	1		blood vessel endothelial cell migration	2
			benzoate 1,2-dioxygenase activity	1		brain renin-angiotensin system	2
			beta-2 adrenergic receptor binding	1		branched chain family amino acid catabolic process	2
			beta-galactofuranosidase activity	1		CAAX-box protein maturation	2
			beta-glucanase activity	1		canonical Wnt receptor signaling pathway involved in positive regulation of apoptotic process	2
			beta-N-acetylglucosaminidase activity	1		capsular polysaccharide transport	2
			beta-ureidopropionase activity	1		cardiac cell differentiation	2
			bicarbonate transmembrane transporter activity	1		cardiac muscle cell apoptotic process	2
			bile acid-exporting ATPase activity	1		cardiac muscle cell development	2
			biotin binding	1		cardiac myofibril assembly	2
			bis(5'-nucleosyl)-tetraphosphatase (asymmetrical) activity	1		carpel development	2
			borate efflux transmembrane transporter activity	1		catabolic process	2
			branched-chain aliphatic amino acid transmembrane transporter activity	1		CDP-diacylglycerol biosynthetic process	2
			bubble DNA binding	1		cell chemotaxis	2
			caffeoyl-CoA O-methyltransferase activity	1		cell fate commitment	2
			calcium activated cation channel activity	1		cell morphogenesis involved in neuron differentiation	2
			calcium, potassium:sodium antiporter activity	1		cell volume homeostasis	2
			calcium-dependent ATPase activity	1		cell-cell junction organization	2
			calcium-dependent protein kinase C activity	1		cell-substrate adhesion	2
			calcium-dependent protein serine/threonine kinase activity	1		cellular chloride ion homeostasis	2
			calcium-dependent protein serine/threonine phosphatase activity	1		cellular component assembly at cellular level	2
			calcium-independent protein kinase C activity	1		cellular developmental process	2
			capsanthin synthase activity	1		cellular localization	2
			capsorubin synthase activity	1		cellular response to carbohydrate stimulus	2
			carbamoyl-phosphate synthase (ammonia) activity	1		cellular response to copper ion	2
			carbon dioxide transmembrane transporter activity	1		cellular response to epidermal growth factor stimulus	2
			cardiolipin hydrolase activity	1		cellular response to growth factor stimulus	2
			carnitine O-octanoyltransferase activity	1		cellular response to heat	2
			catechol oxidase activity	1		cellular response to lipopolysaccharide	2
			cation:chloride symporter activity	1		cellular response to parathyroid hormone stimulus	2
			cation-transporting ATPase activity	1		cellular response to potassium ion starvation	2
			CDP-glucose 4,6-dehydratase activity	1		cellular response to retinoic acid	2
			cellulose synthase activity	1		cellular response to sulfate starvation	2
			centromeric DNA binding	1		cerebral cortex radially oriented cell migration	2
			cGMP binding	1		chaeta development	2
			chemokine activity	1		chaperone cofactor-dependent protein refolding	2
			chitin deacetylase activity	1		chaperone-mediated protein complex assembly	2
			chitinase activity	1		chaperone-mediated protein folding	2
			chloramphenicol O-acetyltransferase activity	1		chaperone-mediated protein transport	2
			chloride channel regulator activity	1		chlorophyll catabolic process	2
			chlorophyll synthetase activity	1		chlorophyll cycle	2
			chlorophyll(ide) b reductase activity	1		chloroplast accumulation movement	2
			cholate 7-alpha-dehydrogenase activity	1		chloroplast avoidance movement	2
			cholesterol transporter activity	1		chloroplast RNA processing	2
			choline transmembrane transporter activity	1		choline catabolic process	2
			choloyl-CoA hydrolase activity	1		choline metabolic process	2
			choloylglycine hydrolase activity	1		chondroitin sulfate proteoglycan biosynthetic process	2
			cobalamin 5'-phosphate synthase activity	1		chordate embryonic development	2
			cobalt ion transmembrane transporter activity	1		chromatin assembly or disassembly	2
			core promoter proximal region sequence-specific DNA binding	1		chromosome separation	2
			creatinase activity	1		chylomicron remnant clearance	2
			creatininase activity	1		ciliary cell motility	2
			crossover junction endodeoxyribonuclease activity	1		cilium morphogenesis	2
			crotonoyl-[acyl-carrier-protein] hydratase activity	1		cochlea morphogenesis	2
			cyanate hydratase activity	1		cognition	2
			cyclic nucleotide binding	1		collagen and cuticulin-based cuticle development	2
			cycloeucalenol cycloisomerase activity	1		collagen fibril organization	2
			cytoskeletal adaptor activity	1		collagen metabolic process	2
			D-arabinono-1,4-lactone oxidase activity	1		compound eye retinal cell programmed cell death	2
			D-arabinose 1-dehydrogenase [NAD(P)+] activity	1		convergent extension involved in gastrulation	2
			dCMP deaminase activity	1		cotyledon development	2
			dehydroascorbic acid transporter activity	1		cranial nerve development	2
			delta14-sterol reductase activity	1		cuticle development	2
			deoxycytidyl transferase activity	1		cutin transport	2
			deoxyhypusine monooxygenase activity	1		cyclin catabolic process	2
			deoxyribonuclease IV (phage-T4-induced) activity	1		cytokinesis after meiosis I	2
			D-erythro-sphingosine kinase activity	1		cytokinesis after meiosis II	2
			dethiobiotin synthase activity	1		cytokinesis by cell plate formation	2
			D-glucose transmembrane transporter activity	1		cytokinesis, actomyosin contractile ring assembly	2
			diacylglycerol binding	1		cytoplasmic transport, nurse cell to oocyte	2
			diaminobutyrate acetyltransferase activity	1		cytoskeleton-dependent intracellular transport	2
			diaminobutyrate-2-oxoglutarate transaminase activity	1		dauer entry	2
			diaminobutyrate-pyruvate transaminase activity	1		daunorubicin transport	2
			diaminopimelate epimerase activity	1		decidualization	2
			dihydronicotinamide riboside quinone reductase activity	1		defense response signaling pathway, resistance gene-dependent	2
			dihydroorotate oxidase (fumarate) activity	1		defense response to oomycetes	2
			dimethyl sulfoxide reductase activity	1		defense response to virus	2
			diphosphoinositol-polyphosphate diphosphatase activity	1		definitive hemopoiesis	2
			DNA nucleotidylexotransferase activity	1		detection of mechanical stimulus	2
			DNA polymerase processivity factor activity	1		detection of nutrient	2
			DNA-3-methylguanine glycosylase activity	1		developmental growth	2
			DNA-7-methyladenine glycosylase activity	1		diacylglycerol biosynthetic process	2
			DNA-7-methylguanine glycosylase activity	1		distal tubule morphogenesis	2
			dolichyl-phosphate beta-glucosyltransferase activity	1		DNA damage response, signal transduction by p53 class mediator resulting in transcription of p21 class mediator	2
			double-strand/single-strand DNA junction binding	1		DNA methylation involved in gamete generation	2
			double-stranded methylated DNA binding	1		DNA recombinase assembly	2
			double-stranded RNA adenosine deaminase activity	1		DNA synthesis involved in DNA repair	2
			double-stranded telomeric DNA binding	1		DNA synthesis involved in double-strand break repair via homologous recombination	2
			D-serine ammonia-lyase activity	1		dopaminergic neuron differentiation	2
			dTDP-4-dehydrorhamnose reductase activity	1		D-ribose transport	2
			D-xylose 1-dehydrogenase (NADP+) activity	1		drug metabolic process	2
			dynein intermediate chain binding	1		dTTP biosynthetic process	2
			electron transporter, transferring electrons within the cyclic electron transport pathway of photosynthesis activity	1		dTTP metabolic process	2
			endodeoxyribonuclease activity	1		D-xylose transport	2
			ent-cassa-12,15-diene synthase activity	1		dynamin polymerization involved in mitochondrial fission	2
			ephrin receptor binding	1		ectoine biosynthetic process	2
			epidermal growth factor binding	1		elevation of cytosolic calcium ion concentration involved in phospholipase C-activating G-protein coupled signaling pathway	2
			estrone sulfotransferase activity	1		embryo sac cellularization	2
			ethanolamine ammonia-lyase activity	1		embryonic limb morphogenesis	2
			ethylene binding	1		embryonic olfactory bulb interneuron precursor migration	2
			extracellular-glutamate-gated ion channel activity	1		endoplasmic reticulum organization	2
			FAD binding	1		endosomal lumen acidification	2
			FATZ binding	1		enzyme-directed rRNA 2'-O-methylation	2
			feruloyl esterase activity	1		epithelial cell migration	2
			fibroblast growth factor binding	1		epithelial cell migration, open tracheal system	2
			fibronectin binding	1		epithelial cilium movement	2
			formaldehyde transketolase activity	1		epithelial cilium movement involved in determination of left/right asymmetry	2
			formate C-acetyltransferase activity	1		epithelial tube branching involved in lung morphogenesis	2
			formimidoylglutamase activity	1		epithelial tube morphogenesis	2
			formylmethionine deformylase activity	1		equilibrioception	2
			formyltetrahydrofolate dehydrogenase activity	1		ER-associated misfolded protein catabolic process	2
			fructose transmembrane transporter activity	1		ERK1 and ERK2 cascade	2
			fructuronate reductase activity	1		ER-nucleus signaling pathway	2
			GABA receptor binding	1		error-prone translesion synthesis	2
			galactinol-sucrose galactosyltransferase activity	1		establishment of epithelial cell planar polarity	2
			galactolipase activity	1		establishment or maintenance of epithelial cell apical/basal polarity	2
			galactonate dehydratase activity	1		establishment or maintenance of polarity of follicular epithelium	2
			galactonolactone dehydrogenase activity	1		ethylene biosynthetic process	2
			galactose binding	1		eye-antennal disc morphogenesis	2
			galactose-6-phosphate isomerase activity	1		face development	2
			galactoside binding	1		fatty acid beta-oxidation using acyl-CoA oxidase	2
			galactosylceramide sulfotransferase activity	1		fatty acid elongation	2
			GDP-Man:Man3GlcNAc2-PP-Dol alpha-1,2-mannosyltransferase activity	1		female germline ring canal stabilization	2
			glucan 1,3-alpha-glucosidase activity	1		feminization of hermaphroditic germ-line	2
			glucosamine 6-phosphate N-acetyltransferase activity	1		fermentation	2
			glucose binding	1		filamentous growth	2
			glucose dehydrogenase activity	1		flagellar cell motility	2
			glucose:sodium symporter activity	1		floral meristem determinacy	2
			glucosylceramidase activity	1		focal adhesion assembly	2
			glucosyltransferase activity	1		folic acid transport	2
			glucuronokinase activity	1		forebrain morphogenesis	2
			glucuronosyl-N-acetylglucosaminyl-proteoglycan 4-alpha-N-acetylglucosaminyltransferase activity	1		formaldehyde catabolic process	2
			glucuronyl-galactosyl-proteoglycan 4-alpha-N-acetylglucosaminyltransferase activity	1		formaldehyde metabolic process	2
			glutaconyl-CoA decarboxylase activity	1		forward locomotion	2
			glutamate receptor activity	1		fructose 1,6-bisphosphate metabolic process	2
			glutamate synthase activity	1		fructose transport	2
			glutamate-prephenate aminotransferase activity	1		fruit development	2
			glutamate-putrescine ligase activity	1		G1 to G0 transition	2
			glutamyl-tRNA reductase activity	1		galactose catabolic process	2
			glutathionylspermidine synthase activity	1		gamma-aminobutyric acid metabolic process	2
			glycerate dehydrogenase activity	1		ganglioside catabolic process	2
			glycine transmembrane transporter activity	1		generation of precursor metabolites and energy	2
			glycogenin glucosyltransferase activity	1		glial cell migration	2
			glycolipid binding	1		glomerulus development	2
			glycolipid transporter activity	1		glucose-6-phosphate transport	2
			glycoprotein endo-alpha-1,2-mannosidase activity	1		glucuronoxylan biosynthetic process	2
[truncated: 1,634 more rows]
